# Supplementary material for: Proteomic Profiling of Hu Sheep Placental Development Across Gestational Stages Reveals Stage-Specific Regulatory Networks
Source: Int J Mol Sci. 2025 Apr 29;26(9):4236. doi: 10.3390/ijms26094236 (PMC12071506; doi:10.3390/ijms26094236)
Supplement: Supplementary file 1 [file ijms-26-04236-s001.zip]

Archive with 2 entries (2 files):
- Supplementary material.pdf
- Supplementary Excel.xls
