# Supplementary material for: Proteomic Profiling of Hu Sheep Placental Development Across Gestational Stages Reveals Stage-Specific Regulatory Networks
Source: Int J Mol Sci. 2025 Apr 29;26(9):4236. doi: 10.3390/ijms26094236 (PMC12071506; doi:10.3390/ijms26094236)
Supplement: Supplementary file 1 [file ijms-26-04236-s001.zip › Supplementary Excel.xls]

id	Symbol	D50-1	D50-2	D50-3	D120-1	D120-2	D120-3	D80-1	D80-2	D80-3	D50-vs-D120-log2fc	D50-vs-D120-pvalue	D50-vs-D120-fdr	D80-vs-D120-log2fc	D80-vs-D120-pvalue	D80-vs-D120-fdr	D50-vs-D80-log2fc	D50-vs-D80-pvalue	D50-vs-D80-fdr
ENSOARG00000000038	FIBP	95.18250274658203	92.4127197265625	89.98477935791016	130.67935180664062	130.1287384033203	113.01024627685547	114.01189422607422	114.7688980102539	93.3052978515625	0.429433704578501	0.00586861000890248	0.0693352191629299	0.214890981217738	0.131478111670638	0.436875356459878	0.214542723360763	0.10805369366377	0.303159764176803
ENSOARG00000000040	ACBD3	495.5688171386719	498.3847961425781	445.2850646972656	408.5600891113281	378.76239013671875	388.76611328125	440.0155029296875	417.5635986328125	485.04132080078125	-0.291309123331073	0.010541459650123	0.0880865656432459	-0.191054752517449	0.0626485093948975	0.33721162647939	-0.100254370813624	0.287761571623564	0.498786724147511
ENSOARG00000000056	AGTRAP	244.9239959716797	215.7357635498047	175.23968505859375	297.44189453125	336.6730041503906	337.375732421875	259.2119140625	285.5780944824219	253.67575073242188	0.611401434038286	0.00976644848710083	0.0851442028385809	0.282969541100221	0.0248162521014445	0.251855801353302	0.328431892938065	0.0734603346903893	0.255582754359326
ENSOARG00000000065	CDYL	62.076454162597656	65.73751068115234	55.7652702331543	85.56472778320312	79.93714141845703	85.52872467041016	82.34583282470703	75.51972198486328	89.27857208251953	0.451460318005215	0.00289616026772978	0.054914024198369	0.0225105777549464	0.782601795030762	0.884844591276584	0.428949740250268	0.0126258378914191	0.125968775826765
ENSOARG00000000073	SRSF10	373.53466796875	349.0367736816406	299.26129150390625	543.6768798828125	409.6391296386719	545.0142211914062	279.451416015625	303.4256896972656	365.0067443847656	0.552196571055084	0.0335163110478751	0.151607375501005	0.660573434629686	0.0237171553887347	0.249511733889701	-0.108376863574603	0.503461957081362	0.68157249260633
ENSOARG00000015607	SRSF10	373.53466796875	349.0367736816406	299.26129150390625	543.6768798828125	409.6391296386719	545.0142211914062	279.451416015625	303.4256896972656	365.0067443847656	0.552196571055084	0.0335163110478751	0.151607375501005	0.660573434629686	0.0237171553887347	0.249511733889701	-0.108376863574603	0.503461957081362	0.68157249260633
ENSOARG00000000077	MRPS2	162.45272827148438	126.79222869873047	135.04383850097656	144.80224609375	106.90303039550781	124.1050033569336	91.2229995727539	104.28005981445312	71.27410125732422	-0.175042050230023	0.352378937348226	0.5162822953157	0.494369370872476	0.0671004637544357	0.343635708318171	-0.669411421102499	0.0220009074806583	0.152824208771802
ENSOARG00000000081	TAF15	1623.289306640625	2694.665771484375	2533.514892578125	11268.166015625	3813.51416015625	3791.706298828125	3739.6279296875	3459.185546875	4193.01025390625	1.46186785663367	0.185713176545149	0.357304197004106	0.728354582402394	0.374561303911466	0.630404757871344	0.733513274231278	0.0187740730410104	0.142285261451683
ENSOARG00000000082	MARCHF5	217.39053344726562	240.27041625976562	255.04006958007812	151.09939575195312	212.79519653320312	235.10423278808594	194.1774139404297	207.25271606445312	176.0199432373047	-0.250743814481387	0.238876624288915	0.412031701180835	0.0528569577462075	0.801255753992753	0.895594759884694	-0.303600772227595	0.0337801710702851	0.179199021822799
ENSOARG00000000090	AP1M1	897.0191650390625	947.389404296875	960.041748046875	713.8318481445312	726.1271362304688	671.1139526367188	850.5145263671875	836.4310913085938	939.9529418945312	-0.409741600709541	0.000816802072295406	0.0357546767397829	-0.315384066094077	0.00919190685800959	0.182548381197004	-0.0943575346154636	0.191534273651513	0.400224154447958
ENSOARG00000000092	SHISA5	353.33380126953125	349.0458679199219	375.39495849609375	891.7457275390625	491.1234130859375	432.2562561035156	554.1738891601562	522.8784790039062	596.3147583007812	0.752013690098179	0.16437239556583	0.335927570861758	0.117315220760301	0.76228644354356	0.874430398717373	0.634698469337878	0.000956025698279106	0.0540951842239551
ENSOARG00000000095	PABPC1	3184.768798828125	2988.8203125	2941.48193359375	2491.98486328125	2454.11181640625	2319.38232421875	2650.878173828125	2620.210205078125	2627.334716796875	-0.327195984933261	0.00248144040000278	0.0521207971641411	-0.120506734807063	0.0165854846410196	0.220832652131114	-0.206689250126197	0.00567668776317278	0.0963058040670908
ENSOARG00000000096	BCLAF1	301.04656982421875	379.2982177734375	352.2145690917969	711.8633422851562	438.3807067871094	494.8448791503906	428.9939880371094	445.3379211425781	522.7857055664062	0.671940856154085	0.0775325310212203	0.227350699595765	0.235712096038456	0.401909988804121	0.649240837613616	0.436228760115628	0.0301781957685997	0.16985744793467
ENSOARG00000000135	PBX2	28.26034927368164	26.6009521484375	19.570720672607422	38.90563201904297	30.176908493041992	37.948204040527344	21.967676162719727	28.833263397216797	27.502687454223633	0.524029934628402	0.0472973658380415	0.176944043322875	0.450874230291155	0.050974175891202	0.314863406509494	0.073155704337247	0.723023176283246	0.838797518642883
ENSOARG00000000142	HSPA8	50241.9296875	45648.74609375	45856.51953125	35980.35546875	38263.7421875	36649.88671875	39025.8671875	37210.98828125	36964.375	-0.354139083219727	0.00332879568793267	0.0572804399815688	-0.0297085337079226	0.458753221392383	0.690884839811001	-0.324430549511805	0.00431726595259208	0.090814067755041
ENSOARG00000000151	LNPK	172.60855102539062	217.91571044921875	186.52235412597656	140.4876708984375	168.6523895263672	164.04083251953125	134.6472625732422	130.80715942382812	139.27801513671875	-0.286296050127606	0.0962960874030517	0.253850723455857	0.225423340884335	0.0654553079537535	0.339652105755072	-0.51171939101194	0.0135131264066391	0.129214077103582
ENSOARG00000000161	CAPZA2	1020.69677734375	1000.531005859375	1169.468994140625	1328.672119140625	1291.4141845703125	1314.225830078125	1062.1297607421875	1099.2987060546875	1052.059814453125	0.302239909286445	0.0103425820344115	0.0875852208447877	0.291971208998197	0.000182089319235111	0.0499013333331774	0.0102687002882484	0.897134172043737	0.947855538661051
ENSOARG00000000162	Pinlyp	41.6667366027832	147.83917236328125	95.60893249511719	57.91701126098633	73.61080932617188	65.7639102935791	29.33787727355957	43.00128936767578	22.783498764038086	-0.531212650324819	0.398243795263374	0.553242899281178	1.05246944331326	0.0104072577854922	0.185990855228543	-1.58368209363808	0.112432774775918	0.308961608733823
ENSOARG00000008759	--	41.6667366027832	147.83917236328125	95.60893249511719	57.91701126098633	73.61080932617188	65.7639102935791	29.33787727355957	43.00128936767578	22.783498764038086	-0.531212650324819	0.398243795263374	0.553242899281178	1.05246944331326	0.0104072577854922	0.185990855228543	-1.58368209363808	0.112432774775918	0.308961608733823
ENSOARG00000008767	PINLYP	41.6667366027832	147.83917236328125	95.60893249511719	57.91701126098633	73.61080932617188	65.7639102935791	29.33787727355957	43.00128936767578	22.783498764038086	-0.531212650324819	0.398243795263374	0.553242899281178	1.05246944331326	0.0104072577854922	0.185990855228543	-1.58368209363808	0.112432774775918	0.308961608733823
ENSOARG00000000165	CCL17	233.41392517089844	304.71563720703125	256.07928466796875	216.46466064453125	114.0139389038086	389.9398193359375	409.5199890136719	456.0068359375	582.2745361328125	-0.14068336478137	0.782294593623837	0.850448632475417	-1.00695670556616	0.0643264519298069	0.339102916652327	0.866273340784785	0.017407933138209	0.139947541071806
ENSOARG00000000176	AATF	37.96513366699219	41.32866287231445	38.44377899169922	54.42695617675781	49.85919952392578	43.142181396484375	30.513795852661133	46.23411560058594	37.87639236450195	0.324439025600535	0.0452066895586089	0.17453727406959	0.363100878993751	0.122596802826202	0.427384549403989	-0.0386618533932159	0.834718074504042	0.91151823447035
ENSOARG00000000191	SULT1C4	155.6949462890625	170.78976440429688	189.4024658203125	108.00679016113281	166.85292053222656	138.09112548828125	109.27577209472656	126.43633270263672	122.65316009521484	-0.321085553683322	0.154693105702527	0.325448522417536	0.204539223237658	0.363713620201453	0.627081322565113	-0.52562477692098	0.00896186035807283	0.111028418922401
ENSOARG00000000205	CIAPIN1	641.5884399414062	590.4747924804688	637.7022705078125	782.16162109375	553.0094604492188	490.5769958496094	436.39678955078125	533.7638549804688	515.541015625	-0.0343696341871645	0.878602577202174	0.921991180338151	0.29734327017838	0.292300709147734	0.572812128286989	-0.331712904365545	0.0198788476138172	0.146759887321762
ENSOARG00000000216	ACTR5	32.65222930908203	32.03907012939453	30.291301727294922	39.066205978393555	40.26799011230469	37.86442184448242	27.733800888061523	28.894641876220703	32.14992141723633	0.303220385802883	0.00171311510149792	0.0459232993070511	0.400675525766603	0.0031583110426307	0.127179520808133	-0.0974551399637203	0.239828245664719	0.451106891313217
ENSOARG00000000241	RPL9	724.2927856445312	825.4808959960938	781.0408325195312	905.7636108398438	938.8140869140625	811.4863891601562	663.0682373046875	698.3378295898438	638.9036865234375	0.188455757612916	0.0872130425137875	0.240273569454507	0.409066534652092	0.00642407516166122	0.156905173986918	-0.220610777039177	0.031635360397335	0.173559133189049
ENSOARG00000001382	RPL9	724.2927856445312	825.4808959960938	781.0408325195312	905.7636108398438	938.8140869140625	811.4863891601562	663.0682373046875	698.3378295898438	638.9036865234375	0.188455757612916	0.0872130425137875	0.240273569454507	0.409066534652092	0.00642407516166122	0.156905173986918	-0.220610777039177	0.031635360397335	0.173559133189049
ENSOARG00000011605	RPL9	724.2927856445312	825.4808959960938	781.0408325195312	905.7636108398438	938.8140869140625	811.4863891601562	663.0682373046875	698.3378295898438	638.9036865234375	0.188455757612916	0.0872130425137875	0.240273569454507	0.409066534652092	0.00642407516166122	0.156905173986918	-0.220610777039177	0.031635360397335	0.173559133189049
ENSOARG00000020156	RPL9	724.2927856445312	825.4808959960938	781.0408325195312	905.7636108398438	938.8140869140625	811.4863891601562	663.0682373046875	698.3378295898438	638.9036865234375	0.188455757612916	0.0872130425137875	0.240273569454507	0.409066534652092	0.00642407516166122	0.156905173986918	-0.220610777039177	0.031635360397335	0.173559133189049
ENSOARG00000000258	BAIAP2	173.21408081054688	211.23092651367188	216.3822784423828	508.4659423828125	430.79254150390625	512.2250366210938	256.8064270019531	230.864013671875	233.7759552001953	1.27250595482991	0.000683423450942579	0.0334651753796844	1.0085640820935	0.00093610407684123	0.0970655485695434	0.263941872736409	0.064689299993447	0.240274542832803
ENSOARG00000000261	EIF3I	975.218994140625	907.472900390625	946.718505859375	644.1320190429688	685.6453857421875	717.6740112304688	795.6624755859375	754.6698608398438	748.7106323242188	-0.466672233423474	0.000844033511549079	0.0362514724794615	-0.167204211495575	0.03174819512356	0.273625796996181	-0.299468021927899	0.00197561917835959	0.0725248783345988
ENSOARG00000000285	INSR	37.272987365722656	34.952659606933594	34.86053466796875	46.18648910522461	81.4930648803711	72.17884063720703	66.27693939208984	55.35618591308594	59.94465255737305	0.900205844049458	0.0432838483882111	0.170764041902816	0.138390520082478	0.610010675572383	0.785425949527117	0.76181532396698	0.00160017211065959	0.0672418269636088
ENSOARG00000000286	GOLGA4	252.84097290039062	238.24754333496094	230.5566864013672	522.3483276367188	364.4766540527344	347.8160400390625	306.4678649902344	308.5981750488281	280.7671813964844	0.774730017207607	0.0378798591122758	0.159819613252453	0.462789557949614	0.115438863061895	0.420833096915348	0.311940459257993	0.00633142142330173	0.099234818840217
ENSOARG00000000288	ECI2	692.7323608398438	732.8571166992188	563.9053344726562	201.49510192871094	308.1773681640625	236.7857666015625	358.4926452636719	367.9784240722656	538.8180541992188	-1.41426868599456	0.00228462687254406	0.0509735408827052	-0.761333633135262	0.0599202609484979	0.33134661661977	-0.652935052859301	0.0359185174985479	0.184061527257185
ENSOARG00000000307	Smox	24.40342140197754	21.603708267211914	37.465789794921875	58.300758361816406	55.53654861450195	51.18303298950195	20.61371421813965	33.548194885253906	24.60017967224121	0.983263723028276	0.00688545950223919	0.0739622030205351	1.06707058093951	0.00271427329397607	0.121884725776948	-0.0838068579112382	0.812729218426535	0.897833407014729
ENSOARG00000000313	CKB	9646.1455078125	7835.37109375	7401.732421875	6443.4345703125	10310.4638671875	10570.365234375	10173.505859375	11771.2333984375	13867.91796875	0.135007747518557	0.61655946844516	0.731429396544396	-0.390286948678301	0.173390039115456	0.481061443284639	0.525294696196859	0.0456902186532571	0.206742852728943
ENSOARG00000000316	KIAA1109	10.776577949523926	10.694221496582031	6.774143218994141	19.70208168029785	28.742414474487305	17.00230598449707	18.399106979370117	12.582724571228027	15.464645385742188	1.21233012882351	0.030675729058817	0.144207330052323	0.494753531664829	0.182090839309436	0.494182533967999	0.717576597158682	0.0468592550166057	0.209118167909927
ENSOARG00000000319	RBM25	212.4988555908203	239.3981170654297	214.20884704589844	417.9792175292969	304.6331787109375	306.16864013671875	274.707275390625	310.34857177734375	366.2535095214844	0.62711266291544	0.0349089932142203	0.154637232337231	0.112949481579339	0.604675236417826	0.781244023252814	0.514163181336101	0.0274733568627011	0.163786714916134
ENSOARG00000000321	IDE	2054.3359375	2738.11572265625	2804.156005859375	1493.4742431640625	1635.0745849609375	1354.873291015625	1156.0303955078125	1708.3287353515625	1432.7796630859375	-0.760754976704827	0.0148272535672395	0.103564302993459	0.0612239614207471	0.745854170600217	0.866527769121279	-0.821978938125574	0.0187704570845665	0.142285261451683
ENSOARG00000000345	GRAMD1B	43.14555740356445	49.01876449584961	46.22614669799805	55.95415496826172	62.46360778808594	67.7262191772461	34.20753479003906	45.55230712890625	35.59954833984375	0.427674391081819	0.0138647569139854	0.100639234593205	0.690283530136401	0.00876732835072386	0.179032389783438	-0.262609139054581	0.124184660277272	0.322601786076657
ENSOARG00000000357	NCOR2	146.1330108642578	138.36373901367188	139.29458618164062	232.28775024414062	200.97703552246094	185.57232666015625	179.8461151123047	199.80056762695312	171.66070556640625	0.546205625863599	0.0096098141872411	0.0847014688113518	0.166702783856045	0.234254600503256	0.533573247420357	0.379502842007553	0.00815468180368381	0.108889775488289
ENSOARG00000000359	SLC7A3	265.4283447265625	280.31890869140625	276.5599670410156	473.0629577636719	822.5242309570312	816.5227661132812	226.2342529296875	389.043701171875	240.9122314453125	1.36093554028431	0.0204817750872101	0.11997505154449	1.3026817390337	0.0297903581221003	0.266064674344618	0.0582538012506148	0.83925326643363	0.913640682680252
ENSOARG00000000363	LLGL1	114.9233169555664	113.88842010498047	128.14398193359375	98.52336120605469	102.20501708984375	96.35485076904297	118.65925598144531	100.29703521728516	104.73533630371094	-0.264877951924155	0.0151495124134744	0.10471369209108	-0.123752885282893	0.200256104276646	0.508755213936811	-0.141125066641262	0.197763586348634	0.407477900947332
ENSOARG00000000380	PFAS	281.8099670410156	221.20831298828125	278.22821044921875	216.4810791015625	192.10751342773438	188.28016662597656	183.2241973876953	222.96864318847656	214.29934692382812	-0.388364060459335	0.0461567746758328	0.175893512906826	-0.055999302437502	0.626302961828353	0.795828575556329	-0.332364758021833	0.0806496688125128	0.268754135875952
ENSOARG00000000392	GPRIN3	13.96399211883545	0	0	126.85399627685547	59.036224365234375	46.18975830078125	27.14800453186035	33.75310134887695	38.038211822509766	4.05483871687892	0.0460918873221085	0.175818612385707	1.23000621409475	0.153303651048019	0.462080510006794	2.82483250278418	0.00732843660753585	0.106488348013054
ENSOARG00000000412	PAPLN	33.87900924682617	40.29684829711914	39.81690979003906	84.01408386230469	113.86018371582031	70.6716079711914	92.11750793457031	56.12773895263672	53.71332550048828	1.2362262735825	0.0163544065705003	0.108287472934631	0.411109179730618	0.28069285189202	0.569313761867548	0.825117093851879	0.0803235334327033	0.268458791447049
ENSOARG00000000422	Prkcz	39.41204833984375	28.016511917114258	33.714280128479004	55.485355377197266	43.101356506347656	57.80904769897461	27.055139541625977	44.2247200012207	15.127283096313477	0.628807197614418	0.0306941018651735	0.144207330052323	0.855978917483028	0.0719644246082151	0.353433305505875	-0.22717171986861	0.616620574343522	0.767591408318101
ENSOARG00000000432	S100A12	96.44268798828125	119.3524398803711	178.77967834472656	108.90201568603516	125.42735290527344	55.7044792175293	34.302127838134766	45.25515365600586	25.449050903320312	-0.444077565397962	0.341604867977903	0.508303296108176	1.46574494473865	0.0473902552614173	0.309070339263639	-1.90982251013661	0.0186024157845578	0.142020945990967
ENSOARG00000000450	S100A8	180.16607666015625	261.39556884765625	367.1620178222656	107.62271118164062	200.9210205078125	101.78303527832031	55.4754638671875	80.02973175048828	41.566864013671875	-0.978873556410653	0.102521322583113	0.262430280461351	1.21243668322818	0.0843294345082122	0.371837270595188	-2.19131023963884	0.0189721723014664	0.142916344449225
ENSOARG00000000456	CTTN	3102.751220703125	3011.942626953125	3025.765380859375	9118.1015625	4797.13330078125	4007.99755859375	3413.632080078125	3765.32177734375	4042.0625	0.971492293162299	0.139118541417881	0.309419130943443	0.675627492496383	0.234798974393339	0.534346377908026	0.295864800665915	0.0196272802192428	0.145872348398081
ENSOARG00000000457	SERPINB6	4203.51611328125	5372.921875	7179.4013671875	2697.29833984375	2289.645263671875	2045.0721435546875	1854.610107421875	3258.349365234375	2021.99169921875	-1.25265375144214	0.0216325371385361	0.122897455789057	-0.0209652554649264	0.946645184020422	0.978489517427837	-1.23168849597722	0.0299728977346103	0.169338159148881
ENSOARG00000000462	NUMB	165.28298950195312	191.42584228515625	202.4768829345703	284.0148010253906	253.49305725097656	242.92861938476562	205.7309112548828	246.47532653808594	203.64102172851562	0.480953705929438	0.0111538754167422	0.0904173383626212	0.250921346949201	0.0893920220931305	0.380314211001617	0.230032358980236	0.144125829973519	0.347304288762164
ENSOARG00000000482	HLA-E	330.2925720214844	99.58973693847656	297.7230224609375	0	0	0	0	0	0	-14.5659059929918	0.0281893198032093	0.139128900120183	0	1	1	-14.5659059929918	0.0281893198032093	0.165391526151056
ENSOARG00000002218	HLA-A	330.2925720214844	99.58973693847656	297.7230224609375	0	0	0	0	0	0	-14.5659059929918	0.0281893198032093	0.139128900120183	0	1	1	-14.5659059929918	0.0281893198032093	0.165391526151056
ENSOARG00000000483	NFKB2	191.46470642089844	206.52268981933594	227.9679718017578	123.5781021118164	146.28280639648438	145.935302734375	176.50950622558594	232.5189208984375	163.45956420898438	-0.590183181237829	0.00571019801566806	0.0682369534282446	-0.461368818813625	0.0807839437018502	0.366899898299275	-0.128814362424204	0.493583832278061	0.673978504944382
ENSOARG00000000488	Rptor	103.9429702758789	98.8263931274414	103.64466094970703	112.34437561035156	107.77798461914062	108.27095794677734	94.3733139038086	90.7100830078125	82.69815826416016	0.0999424429719361	0.0291271665270668	0.141168698616844	0.29436818179222	0.00567730069234313	0.151089256660725	-0.194425738820284	0.0281392239377277	0.165391526151056
ENSOARG00000000495	CCNK	65.72679138183594	79.07882690429688	63.248558044433594	103.3678970336914	109.87384796142578	94.7718276977539	72.20494079589844	77.32756805419922	84.2201156616211	0.566034676727579	0.00716098224010713	0.0745240641694683	0.398011361744329	0.0114357655340985	0.193685492945712	0.16802331498325	0.228069951454688	0.43875669453322
ENSOARG00000000531	ARHGEF18	82.59742736816406	73.69342803955078	76.72074890136719	112.83484649658203	100.77005767822266	92.0449447631836	86.45844268798828	88.5569076538086	82.02616119384766	0.391478049144246	0.0211011021809531	0.12170950641794	0.249878484344388	0.0625845915375836	0.33721162647939	0.141599564799859	0.0691326917524466	0.248468583302598
ENSOARG00000000537	ANK2	182.10389709472656	154.6419677734375	145.64022827148438	296.0823974609375	260.58477783203125	238.81539916992188	161.52244567871094	173.1618194580078	149.40736389160156	0.721642011847964	0.00640044584106563	0.0713012291661091	0.71655018062124	0.00452768761701316	0.140373368474922	0.00509183122672366	0.967047795718228	0.982154645679617
ENSOARG00000000543	LYS	0	37.9610481262207	0	122.44245910644531	151.02450561523438	44.39243698120117	194.34120178222656	99.5234375	126.60336303710938	3.06579702970155	0.0529265497520266	0.187866894311281	-0.40360725398248	0.466563799254079	0.69630773188735	3.46940428368403	0.0145486311925416	0.13273014735093
ENSOARG00000020393	LYZ	0	37.9610481262207	0	122.44245910644531	151.02450561523438	44.39243698120117	194.34120178222656	99.5234375	126.60336303710938	3.06579702970155	0.0529265497520266	0.187866894311281	-0.40360725398248	0.466563799254079	0.69630773188735	3.46940428368403	0.0145486311925416	0.13273014735093
ENSOARG00000000544	ELF3	52.14596939086914	55.64860916137695	54.428096771240234	0	0	0	74.09258270263672	67.51578903198242	60.938995361328125	-12.4007253709501	7.77257556616511e-07	0.00166892271057125	-12.721009210447	5.87816153904273e-05	0.0304645518696788	0.320283839496947	0.0268472525721988	0.163386595506231
ENSOARG00000000556	SLC22A8	262.1305236816406	239.13967895507812	182.666748046875	629.77001953125	377.2075500488281	269.4053039550781	368.10113525390625	311.5894775390625	403.4867858886719	0.900125915553851	0.145277537483498	0.316834551034174	0.236791614410683	0.589966957235673	0.772642035975424	0.663334301143169	0.020311433758636	0.148561731626218
ENSOARG00000000557	PRPF4B	101.93923950195312	91.31531524658203	89.67752075195312	112.01618957519531	110.55148315429688	123.54972839355469	115.27983093261719	107.60274505615234	100.19371032714844	0.290805733366914	0.0200738617105548	0.118582219557639	0.0993866139262218	0.268946517188138	0.561889337441706	0.191419119440692	0.0826010925043162	0.270811496942329
ENSOARG00000000569	TNFAIP3	161.1512908935547	148.82308959960938	160.94573974609375	120.0133285522461	141.3542938232422	118.20291900634766	132.98818969726562	168.16326904296875	127.44619750976562	-0.311114335065119	0.0229258505548644	0.126630045532416	-0.175255932202941	0.330256148748502	0.603954312817497	-0.135858402862178	0.351348927572736	0.559481065741591
ENSOARG00000000579	HNRNPD	4627.115234375	5166.30419921875	4777.14306640625	4874.298828125	4959.4140625	6259.1611328125	7076.900390625	5746.5947265625	6907.69140625	0.143365425655623	0.346512879892102	0.512419845592772	-0.294055714582851	0.118958541289001	0.423219099781709	0.437421140238474	0.0184508900924755	0.141929888718149
ENSOARG00000000580	FLII	878.39453125	886.8540649414062	906.6809692382812	659.549560546875	659.690185546875	683.44677734375	751.7376098632812	783.919677734375	746.82568359375	-0.415945360898546	4.23209689430992e-05	0.0126539697139867	-0.188667480185847	0.00269804804857361	0.121884725776948	-0.227277880712699	0.000824737865464675	0.0536129392018685
ENSOARG00000000587	IDH3A	1195.5726318359375	1297.7410888671875	1303.1072998046875	497.8765869140625	535.951171875	479.43670654296875	642.687744140625	621.7380981445312	491.15606689453125	-1.3269758532584	3.95983066573574e-05	0.0125199610631049	-0.214285166914029	0.183184610584634	0.494182533967999	-1.11269068634437	0.000321345950350599	0.0367374032062582
ENSOARG00000000605	PLXNB1	74.97359466552734	79.43512725830078	91.07034301757812	77.76313018798828	63.69208908081055	55.359127044677734	65.18327331542969	65.48805236816406	56.607421875	-0.318764606871277	0.116075454628866	0.281112331552898	0.0716481948745055	0.67990627086734	0.828852336478392	-0.390412801745783	0.0258902739104425	0.160888081038993
ENSOARG00000000669	Slc25a35	303.7242736816406	342.3186950683594	542.388916015625	144.50372314453125	152.63442993164062	143.343994140625	108.96533966064453	195.7908935546875	223.89353942871094	-1.43190376439051	0.02809451516385	0.139128900120183	-0.263228714079704	0.444886915677435	0.682159937372067	-1.16867505031081	0.0544669411194648	0.22297314389822
ENSOARG00000000670	ASL	1116.3841552734375	1036.1175537109375	986.1718139648438	1529.90380859375	1336.8177490234375	1336.57470703125	1053.9609375	1152.8310546875	1313.830322265625	0.421366175667202	0.00898361817016828	0.0829957130002585	0.255690680853487	0.0839441823779701	0.371438283829368	0.165675494813715	0.20721049850596	0.418574041509399
ENSOARG00000000674	S100A2	743.7897338867188	1369.8201904296875	891.1071166992188	5172.05078125	2500.15283203125	2889.841064453125	2588.43994140625	1046.9390869140625	878.1414794921875	1.81358810761547	0.0420465646874735	0.168967887729169	1.22656408156701	0.112749421766395	0.418258402470516	0.587024026048459	0.431888043380549	0.629098304148471
ENSOARG00000000680	MIDEAS	112.2804183959961	100.83538055419922	113.16564178466797	191.00970458984375	131.3472137451172	157.6695098876953	141.38856506347656	135.27084350585938	153.9496307373047	0.556996909097165	0.0444211948959831	0.173184738777018	0.15673523195185	0.414663278654113	0.66066358261488	0.400261677145315	0.00684945020547588	0.1039992693308
ENSOARG00000000691	S100A16	604.4970703125	576.9052734375	545.3165283203125	1107.6322021484375	923.9481201171875	1046.621337890625	812.482421875	604.5244140625	735.259521484375	0.834054532960129	0.00135467046007658	0.0414614494355721	0.516231116925083	0.0191207771495046	0.231763077834971	0.317823416035046	0.0876773539749242	0.279460332021755
ENSOARG00000000694	Sart1	288.94989013671875	354.3802490234375	297.79443359375	768.3646240234375	495.1134033203125	470.0743408203125	432.9789123535156	452.3137512207031	491.1252136230469	0.881273814713518	0.0538997065299328	0.189574802360519	0.332812883646941	0.287219345894567	0.570720715604935	0.548460931066577	0.00555627282301542	0.0953846629293324
ENSOARG00000000700	PAG2	4938.5751953125	2334.6748046875	2247.290771484375	1210.524169921875	1180.2110595703125	1231.2984619140625	2057.573486328125	2354.945068359375	2070.992919921875	-1.39424355566094	0.0899447714395082	0.243974407945128	-0.839975423480662	0.000626330675452696	0.084872532415496	-0.554268132180276	0.317999383998989	0.526544666923991
ENSOARG00000000701	ERLIN2	1229.7003173828125	1131.2862548828125	1131.2515869140625	537.4816284179688	973.6151123046875	1066.5859375	992.7886352539062	912.0856323242188	854.9568481445312	-0.438077275577293	0.14082815711729	0.311376022022131	-0.0985053120456196	0.735966226895848	0.861245941726406	-0.339571963531674	0.00917015066916664	0.111028418922401
ENSOARG00000000706	MRPL23	197.2410888671875	169.53680419921875	173.37701416015625	155.3162841796875	128.7098388671875	154.74972534179688	158.11331176757812	139.88973999023438	124.02774810791016	-0.299889089551953	0.0519087044203244	0.186133887529337	0.0561358265688576	0.693939822828905	0.836515457074261	-0.35602491612081	0.0398764561160478	0.194244918089042
ENSOARG00000000717	NDUFA5	265.84588623046875	261.35345458984375	295.6204528808594	226.65721130371094	254.35800170898438	251.95242309570312	226.32237243652344	191.3402862548828	165.27491760253906	-0.166827001516111	0.0980089961194809	0.255764328913342	0.330408097040137	0.0647862938656606	0.339102916652327	-0.497235098556248	0.0180959552396902	0.1408517568387
ENSOARG00000011339	NDUFA5	265.84588623046875	261.35345458984375	295.6204528808594	226.65721130371094	254.35800170898438	251.95242309570312	226.32237243652344	191.3402862548828	165.27491760253906	-0.166827001516111	0.0980089961194809	0.255764328913342	0.330408097040137	0.0647862938656606	0.339102916652327	-0.497235098556248	0.0180959552396902	0.1408517568387
ENSOARG00000019787	NDUFA5	265.84588623046875	261.35345458984375	295.6204528808594	226.65721130371094	254.35800170898438	251.95242309570312	226.32237243652344	191.3402862548828	165.27491760253906	-0.166827001516111	0.0980089961194809	0.255764328913342	0.330408097040137	0.0647862938656606	0.339102916652327	-0.497235098556248	0.0180959552396902	0.1408517568387
ENSOARG00000000722	HSD17B4	624.5082397460938	629.6884155273438	592.3707885742188	535.895263671875	513.7562255859375	464.9418640136719	616.7695922851562	550.7174072265625	547.568359375	-0.285915453726978	0.00993608334711533	0.0860529425160681	-0.179324642107066	0.095818949301738	0.390365061857922	-0.106590811619911	0.159462869409295	0.365574858976073
ENSOARG00000000726	PTGR2	632.7749633789062	565.8226928710938	654.6942138671875	1006.2069702148438	868.0031127929688	912.7968139648438	798.8780517578125	914.713134765625	914.9517822265625	0.588626467117894	0.00307746231135163	0.056292216490465	0.0844532538509305	0.400008003223651	0.648011844401117	0.504173213266963	0.00533191799206868	0.0944275634516861
ENSOARG00000000729	ITIH4	226.9023895263672	183.4373321533203	270.7539978027344	512.5094604492188	736.2698974609375	334.0851135253906	356.62384033203125	337.29498291015625	300.27386474609375	1.21661249989687	0.0650094493024685	0.206531858960928	0.670940336023772	0.170285689488243	0.478811948156787	0.545672163873102	0.0257645834909392	0.160491884662309
ENSOARG00000000730	AOC3	17.83456802368164	39.88107681274414	15.466485023498535	289.3809509277344	391.6006774902344	176.56056213378906	260.7720031738281	77.78146362304688	84.42906188964844	3.55064434379518	0.0139467505040346	0.100857710156619	1.01960957875744	0.16853909751129	0.478219491882396	2.53103476503773	0.125848785415061	0.324709079925884
ENSOARG00000000732	XPC	23.088581085205078	27.793241500854492	26.180551528930664	56.94142532348633	54.463661193847656	50.93304443359375	29.118709564208984	26.479223251342773	34.330482482910156	1.07490337060806	0.000215802696915089	0.0236288755749001	0.852152957388377	0.00112563713080748	0.0994398074420156	0.22275041321968	0.185847620679658	0.393015119913035
ENSOARG00000000742	DNAJA4	33.78423309326172	54.04848861694336	54.68478775024414	83.05661010742188	55.10234832763672	52.288116455078125	33.249691009521484	38.06211471557617	20.455780029296875	0.418250952224579	0.253252728956424	0.426236569583728	1.05333357103513	0.0418316459231939	0.300378203407184	-0.635082618810548	0.12194450203747	0.320578721183811
ENSOARG00000000750	PANK2	131.81942749023438	108.24201965332031	118.04302978515625	140.683837890625	128.1398468017578	114.407958984375	97.13330841064453	99.73406219482422	112.13191986083984	0.0978361352571746	0.458278273214999	0.606306211023383	0.310613164852586	0.0496071708461371	0.312770597046123	-0.212777029595412	0.118476876584733	0.316617132543732
ENSOARG00000000754	PLPBP	699.3451538085938	587.9323120117188	639.48388671875	411.8871154785156	456.3734436035156	462.9454345703125	552.421630859375	504.9654541015625	488.1915588378906	-0.533444057160466	0.00525967757097779	0.0662912954985544	-0.21541323059881	0.046233354525849	0.306670732153541	-0.318030826561655	0.0275738276114031	0.164008367139287
ENSOARG00000000768	PLRG1	201.71493530273438	190.32225036621094	177.5975799560547	230.7582244873047	206.63726806640625	205.7357177734375	220.00851440429688	230.99990844726562	243.45314025878906	0.175075904568454	0.0849860978422683	0.238599467181579	-0.110781743179309	0.182800146368207	0.494182533967999	0.285857647747762	0.0128180409315293	0.126266626038706
ENSOARG00000000769	GLUD1	5444.94384765625	6233.26953125	5017.9814453125	7610.04296875	6163.48388671875	8488.45703125	4426.46484375	4245.7900390625	5104.90966796875	0.415062824627892	0.0725031769825763	0.21922975412779	0.692303164262775	0.0176462095664253	0.227498562469968	-0.277240339634883	0.0923534898567047	0.28603825902232
ENSOARG00000000776	NRK	637.717041015625	573.114013671875	581.8341064453125	1452.24365234375	1829.822021484375	1352.0828857421875	761.6708374023438	791.9268798828125	873.0407104492188	1.37019825137853	0.00297472903408588	0.0555902488244799	0.933345133175661	0.007863604333719	0.172201859409385	0.436853118202871	0.00558271438549604	0.0953846629293324
ENSOARG00000000779	PPT2	110.30165100097656	131.67910766601562	107.59111785888672	91.31997680664062	62.0106201171875	70.40511322021484	71.14745330810547	86.54745483398438	88.46675109863281	-0.643793581656849	0.0222800627965809	0.124911668263262	-0.137810531918135	0.507977204573836	0.725521732198604	-0.505983049738713	0.0213361459322782	0.1507883622523
ENSOARG00000000788	Baiap2l1	452.2348937988281	405.94647216796875	436.97174072265625	630.3349609375	513.7461547851562	591.4717407226562	460.858642578125	569.5306396484375	434.8651123046875	0.422272646893963	0.0163949518451326	0.108287472934631	0.244244139050027	0.168229913369994	0.478219491882396	0.178028507843936	0.261772574880656	0.472381614930877
ENSOARG00000000791	HEBP2	555.7208862304688	407.77349853515625	542.5010375976562	1805.4434814453125	902.6048583984375	846.9653930664062	804.1685180664062	809.8865356445312	781.7672729492188	1.23913774815444	0.0954120054668663	0.252375954576189	0.569334210605008	0.28161160159942	0.569338227006973	0.66980353754943	0.00349483933347492	0.0855294290045859
ENSOARG00000000794	CRABP1	1372.85400390625	4109.51318359375	2236.810302734375	260.68072509765625	174.97425842285156	138.3430633544922	158.8312530517578	898.4078369140625	151.17613220214844	-3.74932939764768	0.0421441644336068	0.168967887729169	-1.07399852962838	0.446002432216592	0.682931436644379	-2.6753308680193	0.0620587872267815	0.23592643424633
ENSOARG00000000798	Higd1a	289.8651428222656	215.23757934570312	119.19941711425781	75.0639877319336	86.96102142333984	187.17318725585938	205.49339294433594	236.28839111328125	223.89990234375	-0.838198301905233	0.206348452903472	0.378623508688775	-0.930786371205681	0.0451249804102321	0.305879535848779	0.0925880693004481	0.797103207542638	0.886379678935269
ENSOARG00000014161	Higd1a	289.8651428222656	215.23757934570312	119.19941711425781	75.0639877319336	86.96102142333984	187.17318725585938	205.49339294433594	236.28839111328125	223.89990234375	-0.838198301905233	0.206348452903472	0.378623508688775	-0.930786371205681	0.0451249804102321	0.305879535848779	0.0925880693004481	0.797103207542638	0.886379678935269
ENSOARG00000017473	Higd1a	289.8651428222656	215.23757934570312	119.19941711425781	75.0639877319336	86.96102142333984	187.17318725585938	205.49339294433594	236.28839111328125	223.89990234375	-0.838198301905233	0.206348452903472	0.378623508688775	-0.930786371205681	0.0451249804102321	0.305879535848779	0.0925880693004481	0.797103207542638	0.886379678935269
ENSOARG00000000801	Dmap1	82.3471450805664	95.08100128173828	99.60611724853516	148.30203247070312	139.01197814941406	141.77223205566406	120.3458251953125	137.8392333984375	117.83300018310547	0.631203226369561	0.000979712450598211	0.0387561833493543	0.190465695318907	0.0616208598353969	0.335230162378531	0.440737531050655	0.0154413845449549	0.136213846776077
ENSOARG00000000803	MTCL1	8612.2548828125	9006.5556640625	8681.091796875	6853.57275390625	6111.8154296875	6431.07080078125	7080.38134765625	7715.46484375	7351.4951171875	-0.439264144355014	0.000736987836239123	0.0342657004889717	-0.191340221761101	0.0316137651286368	0.273072677900025	-0.247923922593913	0.00328961721279525	0.0849617415690044
ENSOARG00000000810	NHSL1	83.57303619384766	81.54731750488281	85.18870544433594	268.11236572265625	163.51560974121094	175.76324462890625	86.50628662109375	100.5386734008789	94.5638198852539	1.27891554859416	0.0226872033356348	0.126521032088397	1.10893373978522	0.0309446024598797	0.270441074079961	0.169981808808939	0.0679072652655226	0.245997707443696
ENSOARG00000000811	PARP1	589.3756713867188	733.2093505859375	587.9241333007812	643.4486083984375	702.9859008789062	655.3113403320312	972.7041625976562	864.4511108398438	898.1218872070312	0.0673016437489156	0.586645916470627	0.709212841938999	-0.450428211139881	0.00266291006279526	0.121884725776948	0.517729854888797	0.00894868775600992	0.111028418922401
ENSOARG00000000829	ACACA	519.291748046875	433.3580017089844	529.7520141601562	258.2394714355469	300.4426574707031	270.0477294921875	368.90325927734375	376.4239807128906	336.9479675292969	-0.838962695906996	0.00273374970956275	0.0538029626383311	-0.385093595841279	0.00837857878582915	0.176480957025401	-0.453869100065717	0.0153439130729738	0.135703731773946
ENSOARG00000000831	SERPINA7	80.99933624267578	82.0367431640625	116.1363754272461	293.0206298828125	212.99703979492188	141.82025146484375	201.74630737304688	187.17498779296875	170.3590850830078	1.21447631676607	0.052963408976541	0.187866894311281	0.212061197681819	0.544278586039628	0.747659061501741	1.00241511908425	0.00313176620380534	0.0835473565651546
ENSOARG00000000832	MGAT2	566.4351806640625	675.0951538085938	690.99560546875	304.6551208496094	290.4904479980469	285.3695068359375	349.99578857421875	402.2569885253906	375.79376220703125	-1.13406816891798	0.000894792011094841	0.0376426699081576	-0.357406979189163	0.00694173905851202	0.162766703249044	-0.776661189728817	0.00307373523910873	0.0830076646973
ENSOARG00000000835	PNP	240.81881713867188	242.90721130371094	212.1866912841797	201.832763671875	172.47189331054688	326.8626708984375	135.9724578857422	128.3253173828125	86.03611755371094	0.0108523958747464	0.97284422189819	0.982576455896651	1.00102820528694	0.0787324769970647	0.366610433457054	-0.990175809412191	0.00333516069339197	0.0850953122534406
ENSOARG00000000837	Hhipl1	1864.19921875	1431.85009765625	1563.5772705078125	1163.56884765625	863.5510864257812	955.0112915039062	999.449462890625	1362.6396484375	1280.5567626953125	-0.704501718272966	0.0158809722211177	0.107162231374136	-0.288643004546094	0.194267097018328	0.502573182103321	-0.415858713726871	0.073992481718816	0.256107548032981
ENSOARG00000000838	ARF6	482.14996337890625	473.05120849609375	477.91119384765625	610.5516967773438	880.1796264648438	848.764404296875	634.6768188476562	556.5255126953125	595.4258422851562	0.707045862901211	0.0238509534389474	0.1293141346227	0.38895817652048	0.104512833150966	0.405228311678607	0.318087686380731	0.00656939770573685	0.10133035270714
ENSOARG00000000851	ADGRA2	102.28736114501953	96.15442657470703	96.84324645996094	156.3262176513672	80.38052368164062	93.42182922363281	163.290283203125	134.28842163085938	122.79090881347656	0.160919761413536	0.647405564237688	0.755468456377032	-0.348630387912797	0.317509120350131	0.59320257188222	0.509550149326333	0.0268720971649983	0.163386595506231
ENSOARG00000000858	NPR1	184.37767028808594	188.15338134765625	189.21742248535156	281.5980224609375	237.09886169433594	239.86708068847656	225.7901153564453	228.12014770507812	202.2828369140625	0.433346538226087	0.0105426185949679	0.0880865656432459	0.209150415180907	0.108857493082557	0.410945670020504	0.22419612304518	0.0198398958960845	0.146646041888055
ENSOARG00000000860	ENTPD5	50.15559768676758	67.239990234375	99.96826934814453	180.87286376953125	176.19290161132812	95.07174682617188	60.079593658447266	89.12835693359375	50.217613220214844	1.05664954528645	0.0676299114849346	0.210820172311812	1.18091126110639	0.0493584918456931	0.312770597046123	-0.12426171581994	0.765248064103045	0.866575156640506
ENSOARG00000000869	LMTK2	502.0926513671875	377.5658874511719	339.88037109375	686.4564819335938	690.9683837890625	676.32568359375	415.14324951171875	461.2738037109375	544.4331665039062	0.75192517238025	0.0048293526440424	0.0650832757638171	0.531506481522724	0.00518847961378746	0.149605404546272	0.220418690857526	0.339401331355476	0.548137867060972
ENSOARG00000000873	PRKCG	42.86818313598633	53.795955657958984	47.825927734375	104.42964172363281	77.2227783203125	65.4402847290039	86.59868621826172	48.75862503051758	79.73341369628906	0.774082103753224	0.0460533582068276	0.175818612385707	0.200107102012555	0.550732104935204	0.750462994525202	0.573975001740668	0.122768448932694	0.32167237007171
ENSOARG00000000874	FBXO6	434.9628601074219	357.0825500488281	465.8648681640625	291.890625	286.31109619140625	283.1170654296875	387.0335693359375	340.4659729003906	313.69415283203125	-0.546409820244741	0.0151988793053659	0.10471369209108	-0.273619276655906	0.0498966663424826	0.313072384298999	-0.272790543588835	0.136220026308276	0.338980308745371
ENSOARG00000000875	--	5194.40185546875	5339.1240234375	5289.2587890625	6829.71142578125	3291.59521484375	2968.55126953125	3552.420166015625	3903.1328125	3368.051513671875	-0.273554086547644	0.502469700040634	0.641673856768666	0.274268409435527	0.577246206992954	0.765917735648272	-0.547822495983171	0.00051068686846812	0.042458863430398
ENSOARG00000000876	PPFIA4	28.30040168762207	37.495033264160156	38.118412017822266	54.297279357910156	50.42424774169922	41.446414947509766	39.107757568359375	38.86412811279297	44.97097396850586	0.492239017754292	0.0467683823924617	0.176471701669477	0.249638982515996	0.146013444868145	0.454821134841576	0.242600035238296	0.165960384627281	0.372603599617665
ENSOARG00000000881	IREB2	180.94735717773438	222.39942932128906	209.7858123779297	310.49627685546875	269.6297302246094	299.098388671875	247.72811889648438	216.84518432617188	249.74771118164062	0.520032305632244	0.00683055444269639	0.0736816768833395	0.299658852974649	0.0273146157420369	0.2558754891142	0.220373452657596	0.106448111227778	0.301028598284739
ENSOARG00000000910	HM13	1521.267333984375	1663.8187255859375	1466.3052978515625	608.8363037109375	1394.61865234375	2001.758056640625	1117.9515380859375	1215.723388671875	1182.84326171875	-0.215783357259715	0.62505160935706	0.738024181522143	0.187731293395682	0.707565956778313	0.844799348107173	-0.403514650655397	0.0044610429787182	0.090814067755041
ENSOARG00000000926	ENOPH1	202.94073486328125	202.76071166992188	186.2902069091797	209.21412658691406	232.7033233642578	186.6797637939453	171.73019409179688	164.33126831054688	174.61497497558594	0.0865590421340355	0.444172015209761	0.592483398462712	0.299726382805279	0.0448884558498552	0.305879535848779	-0.213167340671244	0.0127105054309712	0.126020793539072
ENSOARG00000000934	SYTL4	32.32957458496094	24.10004997253418	29.567092895507812	41.50580978393555	56.32404708862305	35.17555236816406	53.209556579589844	42.667423248291016	42.34492874145508	0.629131422927222	0.0800082835923513	0.230591605305616	-0.0555013847978965	0.821326105481382	0.907518119561786	0.684632807725119	0.0156281314683573	0.137272506741928
ENSOARG00000000940	ALDH6A1	1593.4124755859375	1305.6861572265625	1414.1456298828125	2091.472900390625	1820.2509765625	1744.108154296875	1683.7786865234375	1554.221435546875	1197.212158203125	0.390965855719694	0.0293282621663665	0.141789745075456	0.350736118008127	0.0862345082527826	0.374529382002071	0.0402297377115674	0.820619241392598	0.90335513772105
ENSOARG00000000942	RNF213	84.9263687133789	93.72502899169922	85.02230072021484	81.85550689697266	78.96908569335938	54.82186508178711	63.43516159057617	72.01612854003906	51.26192092895508	-0.290085651113536	0.151746138474904	0.323375679962693	0.207844007412683	0.409276948222614	0.656169651561202	-0.497929658526219	0.0185491081730949	0.141929888718149
ENSOARG00000000960	XPO6	130.9025421142578	122.9111099243164	149.48216247558594	139.19837951660156	153.0025634765625	130.66973876953125	116.85645294189453	126.8572998046875	107.37324523925781	0.068378106456183	0.557609486934642	0.684486996909822	0.268387970673446	0.049719121441347	0.313072384298999	-0.200009864217263	0.146428970858678	0.350042687409398
ENSOARG00000000974	H1-3	4890.2333984375	6688.27294921875	4941.07958984375	21882.150390625	6891.0849609375	7431.8251953125	6902.24755859375	7979.26904296875	8192.9345703125	1.13201383734607	0.255187407270058	0.427456777443963	0.649895029852348	0.424428220463083	0.668143177992061	0.48211880749372	0.0375507939114334	0.188213972835257
ENSOARG00000000978	ACAA1	968.7767333984375	893.2274169921875	975.4765625	757.0181274414062	638.5575561523438	682.7689208984375	885.5593872070312	796.9110717773438	766.9266967773438	-0.449175702760121	0.00433777522868027	0.062217462412842	-0.236991834335483	0.0673216671952465	0.344317733193994	-0.212183868424638	0.0432812577926341	0.202083182029993
ENSOARG00000000996	PSMA4	3956.193603515625	3820.456787109375	3748.9462890625	3072.30908203125	3273.981201171875	3066.068115234375	3181.673095703125	3214.943603515625	3137.11962890625	-0.292213280010435	0.00152651128742578	0.0439522175868445	-0.018485470016196	0.603734386359792	0.781066919547516	-0.273727809994239	0.000512190406043878	0.042458863430398
ENSOARG00000001000	Uap1l1	55.2474479675293	41.735198974609375	48.491323471069336	108.88847732543945	140.2757110595703	77.5012435913086	76.34317779541016	66.60252380371094	43.87788391113281	1.16705276009028	0.0311311488058791	0.145006573731985	0.806137196269899	0.0855300501756505	0.372916775134889	0.360915563820379	0.254904854519474	0.465259437309197
ENSOARG00000001011	MRPL19	112.88291931152344	106.30118560791016	98.71331787109375	76.90615844726562	77.20452117919922	81.92059326171875	70.65512084960938	63.670658111572266	72.55217742919922	-0.429583298855775	0.00344986818489468	0.0576758607943467	0.190198092763212	0.0367931938645601	0.288336984982954	-0.619781391618987	0.00165245018658372	0.0678522041990873
ENSOARG00000001014	PDK1	118.8491439819336	127.3917007446289	147.76341247558594	540.71337890625	542.2843627929688	482.3266906738281	202.50021362304688	191.31036376953125	180.517333984375	1.99017858095403	5.41979361616685e-05	0.0139880873997082	1.44651512299278	9.05735506746157e-05	0.0440074239340289	0.543663457961257	0.00488452773963348	0.0908428675787336
ENSOARG00000001016	EPN1	533.2470703125	508.08270263671875	462.55853271484375	725.4556884765625	700.0685424804688	633.7843627929688	651.3576049804688	546.2630615234375	647.1802368164062	0.453462616971257	0.00568531295206455	0.0682062081625769	0.158694913947184	0.178688238581806	0.488783380272681	0.294767703024073	0.0471720452103961	0.209541664274478
ENSOARG00000001019	Bicdl2	183.55271911621094	183.1735076904297	255.56570434570312	312.256591796875	270.68475341796875	275.9066162109375	174.6631622314453	190.17190551757812	204.7380828857422	0.464811219299475	0.0450629329355283	0.174342815475069	0.592521619118188	0.00355940834612556	0.128580361539923	-0.127710399818713	0.529948277603979	0.704242377793732
ENSOARG00000001025	TOLLIP	31.643152236938477	22.755483627319336	21.320772171020508	22.1974458694458	20.670072555541992	23.72481918334961	42.2749137878418	30.767553329467773	49.0567512512207	-0.185306947931646	0.414727653244027	0.567522051807616	-0.874625875325172	0.0267860442428917	0.254877243505802	0.689318927393526	0.068342431936126	0.246654626681264
ENSOARG00000001028	Cldn8	113.19732666015625	102.46224212646484	69.58948516845703	419.01739501953125	373.64752197265625	468.3218078613281	193.26211547851562	210.69447326660156	178.56427001953125	2.14425908079632	0.000428157773322323	0.0283188701158852	1.11417147217345	0.00143438946710099	0.111903978991817	1.03008760862287	0.0035136938151673	0.0856283878342024
ENSOARG00000001030	ABCD4	61.953304290771484	69.44367218017578	69.34103393554688	80.0905532836914	103.89945983886719	121.0920181274414	88.2018814086914	78.07275390625	62.897117614746094	0.603883388784198	0.045733050749542	0.175222653933341	0.412767977940607	0.144502977324255	0.452605215841561	0.191115410843591	0.289005931039695	0.500184195852336
ENSOARG00000001033	FCHSD1	41.08587646484375	41.90277099609375	38.69770812988281	55.80265808105469	58.02509689331055	48.9321174621582	49.81167221069336	48.707183837890625	41.43775939941406	0.41957764374159	0.00917356512368018	0.0835549103519764	0.217765373196517	0.115615734244226	0.421179343024655	0.201812270545073	0.0950341319599227	0.28964579425144
ENSOARG00000001037	TWSG1	82.31989288330078	88.61827087402344	76.08354187011719	107.45883178710938	54.87858200073242	32.01362991333008	69.1015396118164	59.73788070678711	54.8326530456543	-0.345972960763164	0.481103203258693	0.625227411361486	0.0815325683732916	0.883110950573449	0.943280400219142	-0.427505529136455	0.0188333971497199	0.142422985838446
ENSOARG00000001038	DRG2	288.2583923339844	260.1424255371094	272.8057556152344	185.35220336914062	234.6799774169922	204.3763885498047	222.11737060546875	233.2805938720703	236.7058868408203	-0.39525483889896	0.0164744141380479	0.108627731559953	-0.148498195973685	0.207509276199874	0.516348241993032	-0.246756642925275	0.00963036888991304	0.112840256080797
ENSOARG00000001048	CRIPT	124.14147186279297	201.52236938476562	137.05287170410156	291.8030090332031	55.72126007080078	75.23407745361328	246.69789123535156	274.8050842285156	218.20713806152344	-0.130295970637114	0.874836787354259	0.920170637923421	-0.807126762674402	0.243969451088037	0.54236654812357	0.676830792037288	0.0333382882766974	0.178370167283582
ENSOARG00000001055	RARRES2	54.39685821533203	147.13748168945312	144.0867156982422	175.32908630371094	170.54434204101562	180.3376007080078	69.0529556274414	134.79188537597656	122.62480926513672	0.606450376104788	0.120100911358705	0.286049168168681	0.68869260664582	0.0309240185010828	0.270441074079961	-0.0822422305410315	0.869691463369178	0.930898543932985
ENSOARG00000001064	ITIH3	411.8670959472656	388.4170227050781	678.3267822265625	1544.697265625	1199.515869140625	805.0963134765625	564.0681762695312	555.9111938476562	476.5726013183594	1.26329590735681	0.0414643515657387	0.167820616184273	1.15257884522837	0.0391311481036808	0.292786857899918	0.110717062128439	0.706206056632417	0.828251976618631
ENSOARG00000001069	GOLIM4	165.26780700683594	183.0864715576172	177.3444061279297	111.39908599853516	117.76419067382812	113.74882507324219	199.98036193847656	153.20716857910156	137.52923583984375	-0.616397305796887	0.000396743206728	0.0283188701158852	-0.517051745452119	0.05918989906005	0.331304039776833	-0.0993455603447677	0.5816782251816	0.742099044242171
ENSOARG00000001076	NPC2	1527.5390625	1794.0313720703125	1817.5150146484375	2941.5888671875	2586.8369140625	2813.921630859375	1965.07177734375	1626.0831298828125	1725.642578125	0.698941753162618	0.00155791820019459	0.0442016645558859	0.649895877855977	0.00221677550356828	0.111903978991817	0.0490458753066415	0.687734029698374	0.816224140915846
ENSOARG00000001077	RALBP1	36.97814178466797	60.56761932373047	58.12286376953125	132.42967224121094	104.80078125	93.79985809326172	80.68304443359375	67.5127182006836	73.89910888671875	1.08848512940844	0.0130347276414508	0.0975283663952245	0.575787247475286	0.0399376699998317	0.296255197117072	0.512697881933154	0.0578068403832855	0.228814768082996
ENSOARG00000001079	RPS13	943.1367797851562	1599.9769287109375	1614.36376953125	723.9935913085938	1077.865966796875	632.0066528320312	532.6385498046875	817.9301147460938	535.7649536132812	-0.772458582517779	0.0914533581888731	0.246176733573511	0.36766501107646	0.332210135473791	0.605574646874122	-1.14012359359424	0.0346917301155833	0.180826349639975
ENSOARG00000001096	PAG2	2631.275634765625	2624.92041015625	2190.433837890625	1636.36669921875	1503.94921875	1554.1309814453125	1499.264892578125	2174.966796875	1564.3072509765625	-0.665632464275297	0.00370118890840115	0.0588434010689605	-0.158209302363972	0.453464961677086	0.687686785696523	-0.507423161911325	0.047306389458568	0.209669254076914
ENSOARG00000001102	KIF2C	51.53438186645508	36.28132629394531	36.285831451416016	31.989723205566406	36.95778274536133	30.913293838500977	51.784942626953125	47.67401885986328	41.05489730834961	-0.313530647314944	0.209839037462292	0.382213841900622	-0.492722063151812	0.0203869075952985	0.238767612306952	0.179191415836868	0.411146844769495	0.612426819551265
ENSOARG00000001109	HMGN5	315.5045166015625	393.58563232421875	390.6560974121094	563.8709106445312	225.4545135498047	193.0926971435547	252.20957946777344	243.8093719482422	296.23779296875	-0.162761599529297	0.763265158934539	0.836206136074799	0.310369136250792	0.624387755526947	0.794479064469117	-0.473130735780089	0.0276767576292273	0.164243598327949
ENSOARG00000001113	COL16A1	62.107032775878906	85.12322998046875	73.73649597167969	39.484535217285156	41.03190612792969	40.25822067260742	93.86117553710938	66.5776596069336	78.83269500732422	-0.871511537750953	0.00741078832474779	0.0759314500375484	-0.986330931799441	0.0074987180530543	0.167997216554594	0.114819394048487	0.585969704326466	0.745703161620513
ENSOARG00000001115	ACTR1A	2751.065185546875	2774.904296875	2739.635986328125	2069.87353515625	2476.163330078125	2302.82373046875	2514.64013671875	2619.98828125	2478.943359375	-0.271256507672713	0.0161761868380154	0.107665818903024	-0.152709432886349	0.11122381532139	0.415100307397256	-0.118547074786364	0.00756735716343944	0.108552286990094
ENSOARG00000001119	DTD1	119.86410522460938	113.26797485351562	106.96279907226562	175.14707946777344	154.786865234375	148.8542022705078	155.38528442382812	142.30648803710938	150.81576538085938	0.493450153543101	0.00625661616136252	0.0711527929435849	0.0942552049171319	0.317060625251376	0.592736834631015	0.399194948625969	0.00249447788836642	0.0786256037603443
ENSOARG00000001121	SBF1	95.43838500976562	101.00611877441406	95.37248992919922	116.84575653076172	143.08010864257812	137.17694091796875	118.83992004394531	96.65778350830078	97.19622039794922	0.444448655757715	0.0126483081649754	0.0959297050483113	0.344761369479811	0.0596306486764023	0.33134661661977	0.0996872862779036	0.408312597096167	0.609705529218705
ENSOARG00000001122	HYAL4	298.66339111328125	332.21319580078125	301.31317138671875	160.18179321289062	167.0664825439453	123.36829376220703	256.8470153808594	351.8677978515625	225.13426208496094	-1.04872329893204	0.000753681128049445	0.0342657004889717	-0.887885919397676	0.0341706852933268	0.283316107623754	-0.160837379534365	0.453999317317116	0.645817144157961
ENSOARG00000001136	RPS8	1357.0224609375	1293.034423828125	1390.578857421875	1130.13330078125	1124.3914794921875	1046.09716796875	1108.2879638671875	1230.07470703125	1511.13623046875	-0.291844398008659	0.00332428598087876	0.0572804399815688	-0.221932756527651	0.209063249488991	0.518092987417091	-0.069911641481008	0.630903224715984	0.777650494520701
ENSOARG00000001142	ITPKB	51.96236038208008	56.02674865722656	56.35498809814453	104.53616333007812	101.00836181640625	91.91381072998047	56.14500427246094	62.86652755737305	68.59440612792969	0.855967969418817	0.000381796921751363	0.0283188701158852	0.664982116833558	0.00214979469168996	0.111903978991817	0.190985852585259	0.115302748983532	0.312430662460083
ENSOARG00000001154	EML1	224.30319213867188	319.3691101074219	316.0511779785156	479.1732177734375	375.57861328125	376.1593017578125	286.37945556640625	319.70660400390625	261.44500732421875	0.517781994457421	0.0561195559334134	0.193813162073015	0.504739280739709	0.0342306895359451	0.28339657130185	0.0130427137177124	0.944967703707622	0.971459789556076
ENSOARG00000001155	HECA	51.74577713012695	61.089622497558594	65.38218688964844	136.3397979736328	90.79828643798828	99.1617431640625	95.93572235107422	61.575740814208984	75.3774185180664	0.872558515997848	0.0275483045755134	0.138346588998735	0.48655645939312	0.144350183190257	0.452590388382278	0.386002056604728	0.165693665935263	0.372391604215303
ENSOARG00000001159	MMP15	81.5894775390625	76.6728286743164	79.46988677978516	105.39630889892578	118.91629028320312	61.696533203125	128.39996337890625	99.46296691894531	98.62609100341797	0.266723931543702	0.405553849003837	0.559498779442029	-0.190973266168279	0.533923268984035	0.741729716419208	0.457697197711981	0.0402934157262792	0.195221949903897
ENSOARG00000001168	PPP4R1	313.8433837890625	307.6421203613281	291.11810302734375	278.6591491699219	220.52833557128906	204.9529571533203	240.7877197265625	254.270263671875	223.43792724609375	-0.374125150916104	0.0413235515191788	0.16755110681021	-0.0291167402269812	0.852525330300179	0.926409270024265	-0.345008410689123	0.00447108264041588	0.090814067755041
ENSOARG00000001187	ITGA6	1082.363525390625	1152.3424072265625	1040.7452392578125	1864.6708984375	2030.35546875	1763.958984375	2122.14111328125	1202.895751953125	1349.5482177734375	0.788849760870987	0.000703662399887905	0.0339768415945874	0.275705086152151	0.329093079923808	0.603505714522623	0.513144674718836	0.179469302948629	0.385547859956749
ENSOARG00000001221	ABCC4	46.560916900634766	51.354652404785156	41.767181396484375	132.73110961914062	102.89625549316406	86.51034545898438	38.869808197021484	48.59339141845703	51.668766021728516	1.20552368292796	0.0116552582811061	0.0924858891494553	1.2112236396986	0.0122920179876578	0.197842956182302	-0.00569995677063312	0.971005119862585	0.984171290979366
ENSOARG00000001228	SH3BGRL	434.4698486328125	571.27685546875	469.5109558105469	379.7989501953125	348.1161193847656	276.7221984863281	526.4111328125	405.1696472167969	375.0643005371094	-0.554292249804717	0.0373242888927435	0.158991244850514	-0.379192620745845	0.143333026989888	0.451121842841859	-0.175099629058873	0.414757808504695	0.61550526938267
ENSOARG00000001236	TFIP11	136.15847778320312	120.87490844726562	134.1948699951172	260.4294128417969	207.66940307617188	170.70420837402344	193.21966552734375	167.33328247070312	169.01937866210938	0.707360571096812	0.0356218881966549	0.15577624135837	0.270543408311823	0.253829792655418	0.550652750428383	0.436817162784988	0.00875863322600873	0.111028418922401
ENSOARG00000001240	PEF1	860.9895629882812	723.7903442382812	655.6632690429688	771.3631591796875	840.5313720703125	1045.628662109375	1026.6241455078125	976.0599365234375	1017.5260620117188	0.24629814655201	0.245007692785717	0.418636767538938	-0.184566651885235	0.222622438596139	0.529053258166254	0.430864798437244	0.0140477286493811	0.131100891380899
ENSOARG00000001259	UBE2Q2	200.610595703125	176.8234100341797	164.64852905273438	114.9030990600586	131.56002807617188	125.9683609008789	164.76487731933594	176.79934692382812	165.20814514160156	-0.541537472002519	0.00828767424015545	0.0796645334828881	-0.444362813074426	0.00204874355441344	0.111903978991817	-0.0971746589280934	0.355316317172575	0.562916048440921
ENSOARG00000001260	CSNK2A2	151.2857208251953	161.14602661132812	155.09779357910156	200.54600524902344	208.3441162109375	202.3011016845703	142.09356689453125	165.41848754882812	179.05345153808594	0.386566301003686	0.000209409225531265	0.0236288755749001	0.328989778939602	0.0197632475091511	0.236383237774538	0.0575765220640833	0.600241193355947	0.755672070793381
ENSOARG00000001262	BCL2L1	61.727943420410156	87.56072998046875	79.8271713256836	117.12742614746094	69.35484313964844	69.4049301147461	49.08945846557617	50.76825714111328	42.642112731933594	0.159430746203991	0.639930475901081	0.749680510833765	0.844547797913095	0.0788175945658516	0.366610433457054	-0.685117051709103	0.0229907810464587	0.154611013715545
ENSOARG00000001275	CRIP2	337.30810546875	685.9840087890625	580.8097534179688	766.27880859375	704.0929565429688	875.8677368164062	475.27484130859375	559.6596069335938	615.1860961914062	0.548584527536597	0.0974925005865106	0.255187440929136	0.507778869927513	0.0229443391142265	0.24783573736035	0.0408056576090837	0.89674864225404	0.94775860127688
ENSOARG00000001300	XYLB	101.75598907470703	90.79864501953125	83.77494049072266	112.6897964477539	140.9348602294922	113.6365737915039	89.25757598876953	93.43647003173828	90.322265625	0.410416630576141	0.0464163083070358	0.176471701669477	0.42781945853246	0.0282675476627245	0.259962577355095	-0.0174028279563197	0.847376269821771	0.918759152244693
ENSOARG00000001301	Rrm1	880.5829467773438	580.0571899414062	679.0274658203125	245.9866485595703	291.9993896484375	291.91021728515625	450.11505126953125	410.02569580078125	391.1098327636719	-1.36638378832265	0.00824935038164687	0.0795663149713682	-0.592367834642021	0.00374606653786045	0.131179825519492	-0.774015953680629	0.0303254925087713	0.170094068371708
ENSOARG00000001308	PCDH1	685.6641235351562	554.6810302734375	633.7835693359375	2579.856689453125	1130.71875	1161.690673828125	787.2723388671875	878.1992797851562	750.694580078125	1.37837288562817	0.105509949852519	0.267177312753576	1.01187323697995	0.162913983757454	0.474630626460607	0.366499648648219	0.0282368467237425	0.165545434713706
ENSOARG00000001316	PUS10	55.59416961669922	48.4360466003418	53.780033111572266	59.71133804321289	64.25906372070312	64.73551177978516	48.71001434326172	48.99985122680664	47.021568298339844	0.257948726539615	0.0184060119320039	0.114196597573343	0.382761342558707	0.00103077321127313	0.0994398074420156	-0.124812616019092	0.122905932000216	0.321815667015724
ENSOARG00000001326	ATP6AP2	482.67230224609375	495.3920593261719	434.5898132324219	453.35809326171875	372.7044677734375	443.9039611816406	366.9070129394531	387.4814453125	387.42041015625	-0.153617863144653	0.205307804604492	0.377855793796241	0.153469293517659	0.180425750005021	0.490944970437184	-0.307087156662312	0.0102351271705511	0.115082574802823
ENSOARG00000001337	CAV1	441.21923828125	515.9196166992188	484.78057861328125	923.7408447265625	1350.564453125	1589.5345458984375	1736.2886962890625	1199.6409912109375	1057.1142578125	1.42204473858271	0.0146085635645988	0.103020399467122	-0.0474536539201592	0.886818803256614	0.945696759467341	1.46949839250287	0.0149722167286876	0.134249149767956
ENSOARG00000001338	CGGBP1	214.80503845214844	248.9204864501953	266.02667236328125	388.0478515625	253.16436767578125	224.80712890625	292.43194580078125	313.7363586425781	343.1795654296875	0.246992607585988	0.436219743294352	0.586099599787469	-0.132537574137492	0.624515057161058	0.794479064469117	0.37953018172348	0.0254147551336991	0.15982624531529
ENSOARG00000001349	ISOC2	216.58529663085938	174.33587646484375	161.9441680908203	209.0778045654297	195.64646911621094	200.12484741210938	137.87203979492188	144.75367736816406	180.77755737304688	0.12964717588004	0.365815873886089	0.528400706724351	0.384307069951567	0.027341103841203	0.2558754891142	-0.254659894071527	0.232754446568522	0.443351132469167
ENSOARG00000001354	COMMD3	259.073974609375	255.8169708251953	256.83587646484375	311.4586486816406	337.50347900390625	283.29620361328125	275.77069091796875	266.34466552734375	222.259765625	0.272639536486068	0.0269711032714903	0.137071678870826	0.286448960929626	0.0696005737503082	0.349734235905895	-0.0138094244435575	0.889252730824021	0.943854172850001
ENSOARG00000001369	Ube2s	63.83586883544922	73.73165893554688	72.30941009521484	50.89520263671875	50.60441970825195	46.95038986206055	60.77427673339844	68.5759506225586	73.9559097290039	-0.499566434167837	0.00358603744602279	0.0584441406821408	-0.453676553684821	0.0105327179113289	0.186093975096979	-0.0458898804830152	0.679086478709544	0.81159678342471
ENSOARG00000001371	DHCR7	280.4559020996094	286.174072265625	319.0579528808594	262.0741882324219	368.24176025390625	566.757568359375	128.66397094726562	174.8907470703125	162.86663818359375	0.434641397569378	0.313476594441414	0.482793900457532	1.35980600404522	0.054353533620561	0.323691772127163	-0.925164606475838	0.00159270149249211	0.0672418269636088
ENSOARG00000001372	ABCC4	191.05807495117188	123.88404846191406	202.51382446289062	1383.46630859375	1036.8006591796875	555.5693359375	216.0337677001953	618.4528198242188	197.3931884765625	2.5237872148807	0.0273749669254545	0.137873964750952	1.52802027554786	0.0791178162013252	0.366610433457054	0.995766939332844	0.286429525687915	0.4971429186644
ENSOARG00000001375	PSMG4	46.612510681152344	52.18803787231445	34.37693786621094	51.19289779663086	33.51132583618164	48.51650619506836	18.754125595092773	26.04408073425293	16.368865966796875	0.000468374390733692	0.99857977780653	0.999719264936605	1.12299146100232	0.0181688295243398	0.228330126401893	-1.12252308661159	0.0162248164700475	0.137361260824687
ENSOARG00000001379	CAV2	90.43881225585938	108.56949615478516	117.63269805908203	161.48202514648438	290.2364196777344	298.26385498046875	235.5110321044922	199.68272399902344	179.78221130371094	1.24400844399676	0.0326616450896213	0.149620272399677	0.286326514629647	0.394551466311911	0.645638439711729	0.957681929367118	0.00541207336115405	0.0945470973249699
ENSOARG00000001390	SRD5A3	173.1585235595703	167.0948028564453	143.93411254882812	210.9490966796875	240.58848571777344	261.9419250488281	191.59109497070312	168.1044464111328	198.7918243408203	0.55930634051994	0.0114366774632644	0.091668593273804	0.353347349243166	0.0415134383648088	0.300378203407184	0.205958991276774	0.126208394271754	0.325074661635549
ENSOARG00000001392	CATHL1A	154.82241821289062	223.8795623779297	391.0221252441406	119.60481262207031	231.37179565429688	65.98033142089844	27.272855758666992	42.1156005859375	39.233741760253906	-0.884443029380515	0.240486637507481	0.413982090341709	1.94057943684063	0.103589643788438	0.40369947769629	-2.82502246622114	0.0349735549964392	0.181724393427327
ENSOARG00000001395	TINAGL1	1782.426025390625	1418.42041015625	1878.078125	2909.118408203125	3217.813720703125	3478.07373046875	4372.5712890625	4081.782470703125	3067.68212890625	0.919263448840034	0.0022095186575729	0.0507239624536235	-0.262537257526606	0.21001119650841	0.51928341019605	1.18180070636664	0.00689148842248967	0.104123867153536
ENSOARG00000001447	NSD3	94.23085021972656	97.33397674560547	92.09793090820312	172.39122009277344	138.1748809814453	111.44442749023438	124.43367004394531	140.35791015625	141.53750610351562	0.573102241182994	0.0597381210601269	0.199352723872579	0.054630351700007	0.791324404223536	0.890140807135932	0.518471889482987	0.00202734431581662	0.0725248783345988
ENSOARG00000001454	Cars1	339.65533447265625	431.08978271484375	387.1629638671875	226.7822265625	343.1846923828125	294.19793701171875	304.73956298828125	320.8680725097656	264.12115478515625	-0.422142266105209	0.0842858467031401	0.237600927894016	-0.0420590763065813	0.832390078270969	0.914649800153143	-0.380083189798628	0.0462755259158976	0.207833881655084
ENSOARG00000001455	EXOG	141.43173217773438	123.82536315917969	142.524169921875	192.66314697265625	209.5103759765625	395.334228515625	241.24884033203125	233.65847778320312	195.61825561523438	0.967703046405615	0.117175787890913	0.282369676089262	0.25020618405906	0.558758118912901	0.755572380662531	0.717496862346556	0.00467785131284331	0.090814067755041
ENSOARG00000001456	GFPT2	1655.197265625	1943.7607421875	1861.313232421875	1328.660888671875	1390.096435546875	1152.556396484375	2085.6455078125	1369.144287109375	1155.805419921875	-0.496149394696317	0.00896802460597063	0.0829957130002585	-0.252129786102032	0.443459340292719	0.681127163034115	-0.244019608594285	0.389951257958272	0.594058608537646
ENSOARG00000001460	DENND10	356.10418701171875	361.1640930175781	342.4095153808594	397.5124206542969	477.4857177734375	458.5614318847656	450.82183837890625	391.0177307128906	367.4370422363281	0.331656604711619	0.0211042468036253	0.12170950641794	0.141137985674462	0.297450886245251	0.576330824971511	0.190518619037157	0.121545157263479	0.32012545989489
ENSOARG00000001463	BMI1	33.529022216796875	36.68954849243164	45.62625503540039	46.1135139465332	53.68321990966797	65.29389190673828	46.43220520019531	54.05677795410156	52.982051849365234	0.511064595840649	0.0690822291093245	0.212923493066576	0.105291805315591	0.557825702463369	0.755362564241076	0.405772790525058	0.0444435468591975	0.204164195512355
ENSOARG00000001470	LY6E	362.587646484375	397.34832763671875	417.5065002441406	585.5422973632812	487.42291259765625	596.0054321289062	386.6706237792969	445.7786865234375	391.2742004394531	0.503302000666681	0.0126660004034708	0.095970260367039	0.447680946343512	0.0197377785894011	0.236383237774538	0.0556210543231696	0.568369050801537	0.732510112886463
ENSOARG00000001486	GATAD2B	179.05731201171875	151.8760528564453	145.64669799804688	261.7421569824219	175.1954803466797	219.9325408935547	206.84364318847656	211.93836975097656	208.52017211914062	0.462889669523793	0.0901285795359581	0.244132256903323	0.066447681018963	0.713879680671234	0.848645980760062	0.39644198850483	0.00836081368276832	0.110024576950396
ENSOARG00000001497	TES	561.9948120117188	488.72686767578125	466.1031188964844	409.77642822265625	384.73980712890625	389.2095642089844	414.9933776855469	399.7300109863281	480.38580322265625	-0.35771952506531	0.0207011406711356	0.120342832650424	-0.129738806926164	0.225161828326399	0.530925102935641	-0.227980718139146	0.124202102614797	0.322601786076657
ENSOARG00000001513	SLC26A11	27.248218536376953	23.533401489257812	20.92091178894043	43.59992599487305	44.635257720947266	46.87273406982422	59.6302604675293	30.666500091552734	27.274309158325195	0.91401625753571	0.000522678727880731	0.0315083837982424	0.200579118842122	0.601098973843899	0.778953729398644	0.713437138693588	0.216534746951734	0.42787339221796
ENSOARG00000001532	TMEM165	137.30308532714844	133.0033721923828	152.08197021484375	104.7691650390625	90.85350799560547	111.82813262939453	114.52625274658203	125.47237396240234	133.6370849609375	-0.458214722059659	0.0105316238466606	0.0880865656432459	-0.281276765408853	0.0561965799314027	0.326267522320182	-0.176937956650806	0.112106188022229	0.308664319963629
ENSOARG00000001541	PEX3	101.88603973388672	93.65579986572266	80.29100799560547	95.16175842285156	81.74308776855469	97.23107147216797	67.28270721435547	80.6131591796875	61.80990982055664	-0.00890290620441013	0.946676677553162	0.966081124913857	0.386524764313576	0.0440022583796724	0.304134525451732	-0.395427670517986	0.0587908744278695	0.230022044210582
ENSOARG00000001554	Fbln2	7542.5947265625	5113.8798828125	5976.8125	4054.604248046875	2811.421630859375	3111.5322265625	7534.6728515625	8322.228515625	7099.25634765625	-0.901123522854233	0.022941126026066	0.126630045532416	-1.20212251067058	0.00112393271510485	0.0994398074420156	0.300998987816347	0.144444215053635	0.347550078035396
ENSOARG00000001565	SEC31A	1413.7303466796875	1530.1888427734375	1450.7042236328125	1039.693603515625	1189.5902099609375	1086.8115234375	1338.4940185546875	1284.6163330078125	1207.410400390625	-0.406254057755536	0.00303128141356679	0.0560664237621629	-0.208055052555874	0.0424568316710285	0.301615660045273	-0.198199005199662	0.0214222719405963	0.150836162966566
ENSOARG00000001572	AIMP2	351.9175720214844	390.21307373046875	374.37139892578125	239.4503936767578	281.38427734375	277.7081604003906	327.942626953125	340.5140075683594	318.46905517578125	-0.48354419658528	0.00368294184081848	0.0588434010689605	-0.305571669930401	0.0133852628876163	0.201149009808159	-0.177972526654879	0.0280237212892632	0.165194149303893
ENSOARG00000001587	Fbln2	539.0659790039062	328.2590637207031	392.02508544921875	361.8610534667969	263.4201354980469	243.26104736328125	640.6651611328125	692.866455078125	671.5380249023438	-0.536011528532175	0.14625685567189	0.318064973236963	-1.206984433428	0.000670125128217271	0.0854025040452634	0.670972904895824	0.0179930815122309	0.1408517568387
ENSOARG00000001594	ABCC4	59.12289047241211	40.74321746826172	80.18318939208984	294.9796447753906	378.9581298828125	202.63388061523438	58.452213287353516	136.8876495361328	80.993408203125	2.28348005956282	0.0112502811758902	0.0911038394389279	1.66546275307971	0.0233207307054154	0.24898410907537	0.61801730648311	0.283817107954153	0.494093872189437
ENSOARG00000001607	Hspbp1	252.99465942382812	217.04290771484375	204.8504180908203	188.39483642578125	163.65110778808594	158.98770141601562	157.70040893554688	157.34117126464844	204.50389099121094	-0.401229791215117	0.0330351737479431	0.150316630272529	-0.0238317419116566	0.883196076798702	0.943280400219142	-0.377398049303461	0.0719897250694147	0.252604480775362
ENSOARG00000001617	MYH10	14010.1396484375	12865.91796875	13926.0244140625	8013.8837890625	10050.380859375	8242.0361328125	14485.662109375	13125.708984375	10702.7333984375	-0.633234381778909	0.00286996056120005	0.0548358675328216	-0.542467196753122	0.0353026259717026	0.284089827029308	-0.0907671850257874	0.516195135685	0.692954754760005
ENSOARG00000001632	STIM1	352.1832580566406	402.772216796875	364.2603454589844	614.84912109375	449.89361572265625	509.7170715332031	409.20318603515625	348.05474853515625	405.80364990234375	0.492368669379304	0.0399102417365601	0.164258086544448	0.436929439902101	0.0581696016843694	0.329794381952859	0.0554392294772024	0.590574193439021	0.748334453729902
ENSOARG00000001634	PHACTR2	43.12348175048828	52.999427795410156	48.334815979003906	110.98351287841797	73.50895690917969	74.03775787353516	75.61427307128906	60.55304718017578	49.557647705078125	0.839685611464222	0.040440707348919	0.165375124079259	0.477165194840939	0.170025196296806	0.478557522089561	0.362520416623284	0.163604242340419	0.370904213670178
ENSOARG00000001644	EXT2	482.22271728515625	523.059326171875	415.0680847167969	443.64971923828125	404.8434143066406	304.7367858886719	365.7092590332031	386.2223815917969	335.46795654296875	-0.300566438195458	0.161973906346688	0.333332623389469	0.0847979729609439	0.643637961834425	0.806365297647149	-0.385364411156401	0.0331309906025061	0.178019512234368
ENSOARG00000001647	GLA	401.0629577636719	474.02630615234375	453.1779479980469	918.3306884765625	650.1394653320312	792.8771362304688	1525.2413330078125	596.8091430664062	746.0140991210938	0.830064830798461	0.0128459275398949	0.096721134968025	-0.280467268627184	0.601254612225413	0.779025559240059	1.11053209942565	0.15002423534789	0.354818498811832
ENSOARG00000001717	GOT2	9353.1357421875	10105.7158203125	11428.3681640625	6787.90087890625	8066.11669921875	9232.8740234375	6940.345703125	6567.2841796875	6712.11328125	-0.358761787780284	0.0715730434629869	0.217943141355762	0.252483554782033	0.145473056300072	0.454362209592911	-0.611245342562317	0.00447681520353625	0.090814067755041
ENSOARG00000001725	IMPA2	1509.9815673828125	1720.0699462890625	1818.7183837890625	1366.021240234375	841.4443969726562	1098.94921875	688.9730224609375	1057.958251953125	1108.2786865234375	-0.61066417570362	0.0303045808160297	0.143586497621664	0.211670911349427	0.495923008671936	0.717532246508075	-0.822335087053047	0.0103728581533314	0.11543343300351
ENSOARG00000001730	ADH6	243.91688537597656	205.69070434570312	180.59727478027344	0	0	0	95.76459503173828	150.008544921875	145.0481719970703	-14.3585707692767	0.000336473616624311	0.0282256549796145	-13.6692590201551	0.00167038893230367	0.111903978991817	-0.689311749121547	0.0342687744903932	0.179918863448034
ENSOARG00000001735	HSPA12B	201.2313995361328	192.57089233398438	225.1008758544922	283.25164794921875	361.4532165527344	415.3422546386719	312.359130859375	279.0726623535156	260.1929016113281	0.776342782865482	0.0205272199100102	0.119983865043855	0.31583870428824	0.167558987498031	0.478219491882396	0.460504078577242	0.012757700606541	0.126020793539072
ENSOARG00000001738	NEK9	542.2006225585938	413.5049133300781	394.5591735839844	272.311767578125	348.68035888671875	325.2298889160156	448.0975341796875	432.3636474609375	381.2344970703125	-0.512991631783885	0.0593730197028243	0.199036591276307	-0.415113340923914	0.0255442622011555	0.253508809753255	-0.0978782908599705	0.590765559435319	0.748334453729902
ENSOARG00000001739	TUBB6	951.0873413085938	846.7147827148438	844.0569458007812	562.2841796875	1044.2412109375	792.5877685546875	492.3487548828125	586.7184448242188	528.2340087890625	-0.139052301000144	0.603119645352013	0.720647774119145	0.5778608913353	0.136325691145399	0.442993522949129	-0.716913192335444	0.00151985962315079	0.0659611579064111
ENSOARG00000001749	PLAGL1	70.42623901367188	0	0	79.0068588256836	92.06963348388672	105.13240814208984	119.61494445800781	87.59722900390625	85.32510375976562	1.97157486383776	0.049720643356183	0.181574965862255	-0.0828606658691999	0.705309789365822	0.843100976084936	2.05443552970696	0.0462773924806985	0.207833881655084
ENSOARG00000001753	NQO2	362.16455078125	511.5752258300781	401.12750244140625	262.7367248535156	283.6589660644531	319.7742004394531	237.0567626953125	274.18621826171875	372.00738525390625	-0.557625132779312	0.046244817154296	0.176142679352032	-0.0281724180463283	0.902318965292117	0.954241278218054	-0.529452714732984	0.095920422668116	0.290942397901652
ENSOARG00000001770	AFG3L2	496.0066833496094	481.6426696777344	468.8598937988281	574.6738891601562	603.4467163085938	728.322998046875	539.3247680664062	538.4749755859375	593.4257202148438	0.398308308097014	0.0326827510874685	0.149620272399677	0.189977474322174	0.195758508524543	0.50495648245684	0.20833083377484	0.0193711741141028	0.144688678649854
ENSOARG00000001771	CAMSAP3	483.57281494140625	370.7568054199219	406.918701171875	815.055419921875	646.9702758789062	738.0598754882812	374.5763854980469	435.4725341796875	469.6229553222656	0.802707288386176	0.00602349287922815	0.0701442846481301	0.781785706461311	0.00539282180438453	0.150734718552659	0.020921581924865	0.894182838466699	0.946538315119842
ENSOARG00000001784	PRDX3	7519.97021484375	6065.126953125	7534.40869140625	10236.9658203125	7965.40771484375	8754.9228515625	6182.9609375	6714.4921875	7144.40576171875	0.352099732515887	0.0778061745961023	0.227703492582637	0.427659487341715	0.0330674736722937	0.280028911033127	-0.075559754825828	0.556884309189543	0.724389470260166
ENSOARG00000001793	AKR1A1	4493.96923828125	4496.18701171875	3997.19970703125	6070.62841796875	6652.58349609375	6308.14599609375	4907.10888671875	4760.49560546875	5266.931640625	0.551270755036832	0.00104717668278801	0.0390110717666734	0.349726075112928	0.003796909506089	0.131746379519873	0.201544679923904	0.0442283268490378	0.204164195512355
ENSOARG00000001806	THEM6	96.86005401611328	115.15179443359375	100.24282836914062	104.60894012451172	100.65718841552734	138.27247619628906	65.3215560913086	75.65264892578125	85.1106185913086	0.137749049195289	0.473445723620283	0.618998832059212	0.603608077690692	0.0416027951365561	0.300378203407184	-0.465859028495402	0.0230842799040373	0.154971668371318
ENSOARG00000001808	ABCC4	54.562355041503906	20.50977325439453	31.280794143676758	68.05287170410156	133.932373046875	85.1752700805664	21.554279327392578	49.60605239868164	21.844701766967773	1.43299771200625	0.0529089350523902	0.187866894311281	1.62647668618496	0.0412942904069865	0.300378203407184	-0.193478974178713	0.761528122838212	0.864378887173633
ENSOARG00000001809	LARP7	163.41143798828125	171.2443389892578	158.35098266601562	276.8962707519531	234.76083374023438	240.95660400390625	212.70556640625	217.35507202148438	237.3788299560547	0.610302140028134	0.00317868128111517	0.0570623302536375	0.173272566229409	0.134394787166755	0.440290355575519	0.437029573798726	0.00233508601943429	0.0753234801455693
ENSOARG00000001816	ADAM9	583.3678588867188	580.238037109375	628.4131469726562	867.7083129882812	826.6598510742188	777.6638793945312	754.576904296875	691.0101318359375	762.60791015625	0.464111475808259	0.00171264845131671	0.0459232993070511	0.162829900822155	0.0633646880130296	0.338787540999513	0.301281574986105	0.00723865555758664	0.106138980203638
ENSOARG00000001819	KIAA0100	31.689523696899414	37.06104278564453	37.71061706542969	37.293731689453125	39.124698638916016	35.68625259399414	31.717126846313477	28.430227279663086	30.0408935546875	0.0745190345969006	0.43119880157325	0.581363073782596	0.313835189730962	0.00601328536178434	0.154281453473635	-0.239316155134062	0.0636083952187985	0.23885649052252
ENSOARG00000001822	SFXN2	49.599082946777344	49.44465637207031	42.64832305908203	57.089576721191406	33.94914245605469	37.16457748413086	36.90040588378906	37.431793212890625	30.792308807373047	-0.144325580045748	0.585523655494553	0.708240376196461	0.286334313235151	0.365526376018335	0.628180828992214	-0.430659893280899	0.017602582211125	0.140423433167241
ENSOARG00000001824	Micall2	115.685546875	86.32673645019531	108.25993347167969	181.4561309814453	171.54002380371094	144.36863708496094	103.89617156982422	122.45577239990234	136.85107421875	0.680769866634006	0.0116588849197924	0.0924858891494553	0.45352819236571	0.0377354897106551	0.290489334608633	0.227241674268296	0.245848200896118	0.457449476727244
ENSOARG00000001827	SLC25A29	62.920265197753906	79.10118865966797	58.2647590637207	47.640167236328125	0	0	33.502580642700195	32.528743743896484	34.476417541503906	-2.07181273116817	0.0408433736608221	0.166466056395902	-1.07705625108404	0.329601652363191	0.603932135764813	-0.994756480084136	0.00631171027727413	0.099234818840217
ENSOARG00000001829	CDH11	335.9375305175781	520.777099609375	501.8785095214844	244.75213623046875	250.45541381835938	115.6061782836914	482.9326477050781	395.3525085449219	283.2861328125	-1.15330908140762	0.027370907272048	0.137873964750952	-0.927273306444584	0.0648527879706975	0.339102916652327	-0.226035774963037	0.469958389230799	0.65662410457948
ENSOARG00000001836	Cavin1	368.99127197265625	696.009521484375	548.0409545898438	2692.903564453125	1890.76416015625	2241.585693359375	1810.03564453125	1383.708984375	1380.9173583984375	2.08109883532966	0.00227511644159733	0.0509704761296186	0.577217464052456	0.0511874501669257	0.315567991750738	1.50388137127721	0.0044767325060904	0.090814067755041
ENSOARG00000001841	PIP4K2A	507.904296875	496.9170837402344	481.417724609375	637.1546020507812	712.6962280273438	735.2841186523438	574.7644653320312	635.040283203125	601.1124267578125	0.488474522650794	0.00286790018887722	0.0548358675328216	0.203420192862634	0.0566471572720598	0.327173105968048	0.285054329788159	0.00474988628665626	0.090814067755041
ENSOARG00000001844	VRK2	84.91475677490234	88.0920181274414	103.64786529541016	53.17277908325195	63.40225601196289	58.20242691040039	66.74789428710938	51.93720626831055	54.183685302734375	-0.662566963957262	0.00640012488102634	0.0713012291661091	0.0158417661507663	0.913064443571551	0.960119435185342	-0.678408730108028	0.00947582039990068	0.111952929770255
ENSOARG00000001845	--	7072.6162109375	7198.17041015625	8632.306640625	11159.212890625	6666.03955078125	4934.71142578125	5827.3056640625	5513.67724609375	5588.3291015625	-0.00904419269917441	0.981377042529497	0.987601958397969	0.42697492236707	0.354421620944253	0.622652842703378	-0.436019115066244	0.0173797760867007	0.139947541071806
ENSOARG00000001849	CDH5	536.2666015625	470.1859130859375	571.2330932617188	1458.851318359375	574.8382568359375	633.7968139648438	807.2033081054688	752.325927734375	689.7962036132812	0.757671167677817	0.274147496698655	0.445664983748427	0.245988499865462	0.653002183127004	0.811710740586717	0.511682667812355	0.0076443772668437	0.108552286990094
ENSOARG00000001874	UTRN	405.4712829589844	461.6409912109375	481.9419860839844	600.8080444335938	661.767333984375	601.5364990234375	506.63958740234375	543.5452270507812	490.04180908203125	0.466540072046079	0.00490728117584669	0.0655484602423234	0.275345808456043	0.0136002796442667	0.202545160832431	0.191194263590036	0.0836808762890785	0.27260006353917
ENSOARG00000001876	APEX1	633.3090209960938	979.2754516601562	690.6629028320312	1332.16748046875	1115.40673828125	1147.8438720703125	1279.2918701171875	1367.9000244140625	1501.4827880859375	0.642490174151216	0.0271909469123884	0.137411820011528	-0.206490989780588	0.119596672987714	0.423573820412979	0.848981163931803	0.00792759424572446	0.108889775488289
ENSOARG00000001881	Erg28	356.9031982421875	385.883544921875	345.4083251953125	202.14697265625	364.9291687011719	515.2576904296875	280.6299133300781	263.5981140136719	279.18365478515625	-0.00779164699396376	0.983936230982668	0.989408906953727	0.394459726205836	0.394610526747901	0.645638439711729	-0.4022513731998	0.00261547840894803	0.0789397951394677
ENSOARG00000001894	PSMG2	960.254638671875	973.708251953125	970.4149169921875	651.9971313476562	720.9136962890625	709.7142333984375	807.5443115234375	720.686279296875	813.2410278320312	-0.479826002753879	0.00022807876247118	0.0242888260198761	-0.169012419394473	0.0788658766426104	0.366610433457054	-0.310813583359406	0.00342337547731538	0.0851279435705603
ENSOARG00000001896	ATP6V0A1	272.056396484375	305.182373046875	296.1708679199219	230.38461303710938	250.9737548828125	246.01715087890625	274.6185302734375	291.4291687011719	197.9417724609375	-0.263958080339048	0.0140319344253743	0.101261156027193	-0.0708523865937066	0.69967664273202	0.839422021168976	-0.193105693745341	0.296765193753398	0.506487950875722
ENSOARG00000001903	PITPNB	1058.3707275390625	1147.02392578125	1242.8173828125	963.8733520507812	988.9470825195312	928.8531494140625	950.5369262695312	958.7631225585938	923.6314086914062	-0.258941564535111	0.0280431376699408	0.139128900120183	0.0246112299874711	0.470408773902793	0.698292497292403	-0.283552794522582	0.019491063144741	0.145296506573758
ENSOARG00000001909	COX17	404.032470703125	604.2339477539062	440.15655517578125	342.8514404296875	226.82737731933594	145.34690856933594	274.4652404785156	356.8400573730469	380.9032897949219	-1.01841590940442	0.0438689633606242	0.171807214692943	-0.501439563948937	0.206346921648393	0.515635155543108	-0.516976345455479	0.10465556123377	0.298895052546411
ENSOARG00000005172	COX17	404.032470703125	604.2339477539062	440.15655517578125	342.8514404296875	226.82737731933594	145.34690856933594	274.4652404785156	356.8400573730469	380.9032897949219	-1.01841590940442	0.0438689633606242	0.171807214692943	-0.501439563948937	0.206346921648393	0.515635155543108	-0.516976345455479	0.10465556123377	0.298895052546411
ENSOARG00000001923	COPS3	1131.2685546875	961.0785522460938	1047.5594482421875	805.4221801757812	875.8683471679688	878.9190673828125	1030.375244140625	939.1397705078125	983.6400146484375	-0.2944597015228	0.0241506381962615	0.1301325822942	-0.205995171333727	0.0212923059447823	0.241997640957219	-0.0884645301890737	0.32668655339081	0.535228928569053
ENSOARG00000001938	EPS8L1	168.5086212158203	133.45977783203125	121.95055389404297	271.1947937011719	329.623046875	273.26239013671875	203.28123474121094	186.75692749023438	161.01181030273438	1.04397723983157	0.00319291825035097	0.0570623302536375	0.665582551932524	0.00908554013311937	0.182548381197004	0.378394687899045	0.0853509663727026	0.275956013202944
ENSOARG00000001941	SERPINB6	9816.8388671875	14163.205078125	13826.2939453125	6456.1474609375	4336.6298828125	4405.3505859375	3838.9970703125	6258.16162109375	4837.1181640625	-1.31473448272859	0.0084488895644872	0.0801973961835451	0.0252662453155055	0.93334647263454	0.970420687208895	-1.3400007280441	0.0081652117860001	0.108889775488289
ENSOARG00000001963	--	130.5398712158203	113.0198745727539	96.66773986816406	149.60610961914062	144.72727966308594	136.47579956054688	135.46853637695312	151.86404418945312	144.27755737304688	0.340549326396546	0.0452605460792848	0.17453727406959	-0.00267973034955015	0.967150075674178	0.987227595165301	0.343229056746096	0.0486587743459035	0.211978029130396
ENSOARG00000001968	MFAP5	22.05156898498535	14.675751686096191	20.5897216796875	347.9656066894531	337.2734069824219	197.6356658935547	680.4963989257812	367.5065002441406	350.8988952636719	3.94517259646319	0.00475278852757636	0.064587355299547	-0.664014113238289	0.217497184079278	0.525431144529484	4.60918670970148	0.0140258417091511	0.131100891380899
ENSOARG00000001991	SNUPN	128.55247497558594	113.30467987060547	133.04505920410156	129.07150268554688	121.65055847167969	122.04420471191406	107.91507720947266	104.55520629882812	93.91375732421875	-0.00824303903266908	0.917317716199004	0.949007501508272	0.282930155693727	0.0103950944445727	0.185990855228543	-0.291173194726396	0.0354356069875666	0.182860943284283
ENSOARG00000002015	XAB2	280.5831604003906	236.26889038085938	238.4650421142578	251.6177520751953	307.0272521972656	339.46429443359375	330.1175537109375	342.20294189453125	337.01654052734375	0.249808594141905	0.181027415762706	0.353062501289332	-0.168445062376111	0.225310391283032	0.530925102935641	0.418253656518016	0.00466249543409015	0.090814067755041
ENSOARG00000002017	Arpc5	4131.916015625	4186.58056640625	3719.06201171875	2515.4453125	2936.96044921875	2578.9111328125	3403.9921875	3736.955810546875	3254.794189453125	-0.583834349648176	0.00249407467777984	0.0521207971641411	-0.37228428992628	0.0152427451527803	0.214668660901656	-0.211550059721897	0.0559475198362644	0.225587849573602
ENSOARG00000002035	WARS1	765.1790161132812	1011.5292358398438	842.7953491210938	618.3525390625	859.2694702148438	721.298583984375	589.6322631835938	580.6116333007812	534.5918579101562	-0.252497938326888	0.236620919490279	0.409902311675617	0.367162751736813	0.0836307617639666	0.371071174894345	-0.6196606900637	0.0150723269735092	0.13483575361572
ENSOARG00000002036	GNLY	13.30497932434082	13.349164009094238	9.695837020874023	124.98587036132812	68.18307495117188	16.41571807861328	29.854734420776367	29.132658004760742	57.31122589111328	2.5275066602599	0.139532008282906	0.309832000111772	0.849699192795329	0.395434194795706	0.646227754959391	1.67780746746457	0.0464357266340346	0.208064172249559
ENSOARG00000002040	STK19	78.29200744628906	78.7440414428711	81.74068450927734	57.78469467163086	49.54996871948242	50.74750518798828	77.98126220703125	86.03921508789062	82.31873321533203	-0.594987622924489	0.000644966157613548	0.0333692366915592	-0.639971640839312	0.00105741031987247	0.0994398074420156	0.0449840179148236	0.38178904365525	0.585987764141345
ENSOARG00000002041	RCN3	896.3984985351562	1440.6053466796875	1437.7847900390625	434.09637451171875	264.6444396972656	222.47023010253906	957.4985961914062	529.6835327148438	756.3284912109375	-2.03479225204637	0.00775888285818361	0.077267019429186	-1.28415440064239	0.0341754428436657	0.283316107623754	-0.750637851403979	0.0802882874059245	0.268456407008025
ENSOARG00000002045	NR3C1	31.708728790283203	32.63848876953125	31.519968032836914	70.77909088134766	73.08470916748047	53.57439422607422	52.730308532714844	44.98849105834961	54.6219596862793	1.04229212075862	0.00535673009060041	0.0668430493167377	0.374099113764173	0.0923664334485234	0.385016972455132	0.668193006994451	0.00316144281668643	0.0835473565651546
ENSOARG00000002046	USP9X	1266.0433349609375	1028.5521240234375	1010.707275390625	1500.4212646484375	1621.6502685546875	1484.7762451171875	1337.952392578125	1343.4005126953125	1497.4954833984375	0.47899751354202	0.00954407775441623	0.0845588060552234	0.140674510807746	0.103399267430607	0.40369947769629	0.338323002734274	0.0404903041421442	0.195388966108646
ENSOARG00000002047	SMC4	309.5920104980469	299.7174072265625	312.9414978027344	215.79641723632812	225.7323760986328	224.9959716796875	247.6564178466797	271.0074462890625	274.429931640625	-0.468500835832454	7.48646380736498e-05	0.0161666026773487	-0.250833017062574	0.00939015007428545	0.183961852016028	-0.217667818769879	0.00981889616154887	0.113758716482684
ENSOARG00000002053	EFEMP1	56.447959899902344	50.89237594604492	45.910064697265625	92.3006591796875	101.11771392822266	82.18034362792969	91.03353881835938	143.0237274169922	96.3521957397461	0.846678325845355	0.00286676701695953	0.0548358675328216	-0.261685831509483	0.352906932451659	0.62185887019451	1.10836415735484	0.0245279876867674	0.157412480396574
ENSOARG00000002056	Ptpn9	193.8224334716797	218.2882843017578	214.1854705810547	134.04367065429688	172.90286254882812	181.50421142578125	188.40374755859375	179.0091094970703	214.3926544189453	-0.35863201054517	0.0490889769752736	0.180433904021644	-0.252323875063638	0.159463034615678	0.468682658261731	-0.106308135481533	0.317882008836589	0.526544666923991
ENSOARG00000002082	Cmtm4	164.4587860107422	122.28873443603516	114.86363983154297	279.0152282714844	281.2522277832031	241.37527465820312	172.0853729248047	123.58060455322266	158.84304809570312	0.997160051347248	0.00270151472963402	0.053575447724936	0.818650468376154	0.00397750046287948	0.131746379519873	0.178509582971094	0.451677165111913	0.644518774151985
ENSOARG00000002126	SLC2A5	346.6453857421875	478.34112548828125	438.4194641113281	892.17333984375	1099.7421875	1222.37841796875	248.56947326660156	454.3297424316406	184.65194702148438	1.3471835680232	0.00333042949211077	0.0572804399815688	1.85659967777021	0.00354681290978849	0.128580361539923	-0.509416109747006	0.237253481730615	0.448693492332658
ENSOARG00000002127	TTC21A	0	0	845.0316772460938	2450.721435546875	2046.8767700195312	1643.0321044921875	0	0	542.3816528320312	2.86130942076663	0.00847688441628565	0.0802669761580251	3.50100646751375	0.00319774731911861	0.127179520808133	-0.639697046747122	0.77812260478358	0.874425708122088
ENSOARG00000002128	TMEM168	88.42604064941406	67.00135803222656	67.26078033447266	52.03909492492676	31.736003875732422	72.3421859741211	43.583091735839844	44.26771926879883	26.526020050048828	-0.512394700953798	0.180702470421633	0.352848203711306	0.44883543681087	0.347401556464317	0.617196262499547	-0.961230137764668	0.0169934512696343	0.138864005759811
ENSOARG00000002132	ATP2A1	1975.1373291015625	2114.161376953125	2083.08837890625	1229.1168212890625	1457.95947265625	1767.4794921875	1463.6378173828125	1808.5853271484375	1494.6239013671875	-0.470546967988001	0.0239316387827062	0.1293141346227	-0.0977537627411302	0.614675747073294	0.787749630357367	-0.372793205246871	0.0165144196642811	0.137498213403832
ENSOARG00000002133	ESRRB	24.138629913330078	16.421804428100586	27.254478454589844	7.910437107086182	15.48414134979248	10.684234619140625	12.530563354492188	13.315558433532715	15.075060844421387	-0.992727474091515	0.045076504660984	0.174342815475069	-0.263972750824919	0.384291412371523	0.637261399269671	-0.728754723266596	0.0534703450492273	0.221458957065899
ENSOARG00000006676	Esrra	24.138629913330078	16.421804428100586	27.254478454589844	7.910437107086182	15.48414134979248	10.684234619140625	12.530563354492188	13.315558433532715	15.075060844421387	-0.992727474091515	0.045076504660984	0.174342815475069	-0.263972750824919	0.384291412371523	0.637261399269671	-0.728754723266596	0.0534703450492273	0.221458957065899
ENSOARG00000002150	CRNKL1	166.36367797851562	140.0602264404297	142.8851318359375	170.97193908691406	186.44444274902344	192.0546112060547	197.3143310546875	184.74110412597656	184.5225372314453	0.290335245466524	0.0330798891291573	0.150316630272529	-0.0442311909724278	0.494294084245549	0.717408183552707	0.334566436438952	0.0138991817668559	0.13104007477883
ENSOARG00000002151	ADH2-1	450.2720947265625	556.204345703125	377.6812744140625	627.8546142578125	658.4506225585938	582.5309448242188	679.8152465820312	525.5203857421875	630.8414916992188	0.433131773834645	0.0455567717448975	0.175125302559364	0.0254348780880648	0.840119712440347	0.919062682458493	0.40769689574658	0.0943050729315226	0.288942430541415
ENSOARG00000002153	YIPF5	603.6978759765625	574.0487060546875	633.823486328125	255.00088500976562	253.60621643066406	325.50927734375	579.8295288085938	503.5994567871094	508.4114990234375	-1.11892001519222	0.000374463773495262	0.0283188701158852	-0.932375180734772	0.00179618005233735	0.111903978991817	-0.186544834457451	0.0716429676105523	0.252196544839664
ENSOARG00000002161	--	55.053924560546875	48.34072494506836	41.615169525146484	81.23224639892578	99.67733764648438	79.82805633544922	67.57980346679688	51.340782165527344	64.03124237060547	0.846448274429896	0.00671069712135487	0.0730073920056862	0.511135036246899	0.0325516420588672	0.277170279699489	0.335313238182997	0.113984499777771	0.311354708809695
ENSOARG00000002165	NOP16	40.15194320678711	61.89823913574219	62.54525375366211	130.5841064453125	88.89375305175781	85.84053039550781	87.31546783447266	79.21283721923828	101.89198303222656	0.891390155105935	0.0443195103308172	0.173048655606114	0.185820769075076	0.481981314837621	0.708035287518456	0.705569386030859	0.0250603300833728	0.159041732465671
ENSOARG00000002176	DNAJC3	826.0714721679688	924.1923217773438	871.8052368164062	705.4437866210938	558.1466674804688	561.9066162109375	546.8685913085938	578.4931030273438	703.5328979492188	-0.522416314209509	0.0091193262228741	0.083404284772498	-0.00268257481193121	0.987529312322067	0.996760954815859	-0.519733739397577	0.00893581398681278	0.111028418922401
ENSOARG00000002185	KDELR2	111.89399719238281	122.43085479736328	108.71087646484375	38.89112854003906	65.49229431152344	85.40545654296875	73.9059829711914	99.44928741455078	74.362060546875	-0.853963385628644	0.022286144054688	0.124911668263262	-0.38429934603708	0.291336047110222	0.572366973492785	-0.469664039591564	0.0278092775830911	0.164583808372957
ENSOARG00000002193	Tom1	36.77966022491455	45.874595642089844	27.684724807739258	110.23048400878906	82.30093955993652	54.371395111083984	0	8.61427116394043	0	1.16200074875025	0.0549842991631781	0.191656548388835	4.84107075826921	0.00834223679538893	0.176480957025401	-3.67907000951897	0.00478535782730333	0.090814067755041
ENSOARG00000002201	Man1b1	80.15890502929688	92.56903076171875	82.95304107666016	85.90528106689453	66.92153930664062	60.889095306396484	56.92176818847656	69.46467590332031	46.4373893737793	-0.25865047419849	0.172080605476059	0.345370168853555	0.306392163516983	0.246734439307101	0.544838106554888	-0.565042637715472	0.0224944317298533	0.154480311190706
ENSOARG00000002222	SERPINB6	613.891845703125	805.77685546875	821.9567260742188	345.0948791503906	506.71136474609375	565.035400390625	1008.1914672851562	830.373779296875	442.74932861328125	-0.661866703774157	0.0427300598106731	0.170089233771741	-0.687186874572162	0.183549747254903	0.494182533967999	0.0253201707980054	0.944880074465492	0.971459789556076
ENSOARG00000002234	SLC2A3	4097.6875	2697.452880859375	3056.265380859375	10374.0322265625	10957.3232421875	11987.4013671875	3904.79296875	4510.7880859375	5702.69189453125	1.75793306097817	0.000244135133711108	0.0253054203929354	1.23877095461472	0.000829969556122946	0.0908758215394335	0.519162106363445	0.102722760511832	0.296981332734344
ENSOARG00000002236	Stxbp2	794.27490234375	772.2977905273438	885.6166381835938	780.6536865234375	665.0939331054688	757.6015625	610.0875244140625	728.4924926757812	690.6654052734375	-0.154372223928734	0.169130680945425	0.342134247637193	0.118754789383632	0.307429232769857	0.584661235021605	-0.273127013312366	0.0457361800857589	0.206742852728943
ENSOARG00000002248	TBC1D9B	341.00787353515625	314.6888732910156	284.1644592285156	282.07098388671875	255.4090576171875	269.14044189453125	342.51300048828125	332.8924560546875	357.1026611328125	-0.220557680472976	0.0705549125885869	0.215687727276317	-0.356191177034432	0.00195256949735106	0.111903978991817	0.135633496561456	0.158998014263556	0.364939640650984
ENSOARG00000002283	DUOX2	406.3861999511719	369.6898498535156	345.9652099609375	534.2306518554688	470.414794921875	505.3514099121094	400.6449890136719	482.1479797363281	350.59686279296875	0.4284198185559	0.00710520662779613	0.074341690880871	0.291916688900875	0.096109947053777	0.390365061857922	0.136503129655025	0.428504155622184	0.626293251416352
ENSOARG00000021057	DUOX2	406.3861999511719	369.6898498535156	345.9652099609375	534.2306518554688	470.414794921875	505.3514099121094	400.6449890136719	482.1479797363281	350.59686279296875	0.4284198185559	0.00710520662779613	0.074341690880871	0.291916688900875	0.096109947053777	0.390365061857922	0.136503129655025	0.428504155622184	0.626293251416352
ENSOARG00000002284	LRRC41	145.44229125976562	154.9644012451172	151.20693969726562	218.70770263671875	235.5897674560547	201.8256378173828	118.95247650146484	181.4488067626953	121.37334442138672	0.538877496782012	0.00254248445644084	0.0522617438674027	0.637494221239242	0.0260658405869599	0.25464126432008	-0.0986167244572304	0.65486671495166	0.795334141858179
ENSOARG00000002319	PARG	27.518674850463867	26.81819725036621	28.548439025878906	31.834461212158203	33.35935974121094	25.961933135986328	22.807640075683594	23.975927352905273	23.13434410095215	0.137217276372108	0.298708229342687	0.467611311902949	0.382671635683534	0.0361304246352027	0.286610123585782	-0.245454359311426	0.00210980679299307	0.0725248783345988
ENSOARG00000002322	TFEB	19.496376037597656	38.04263687133789	24.707130432128906	61.6048583984375	56.02598190307617	53.73746109008789	31.55735206604004	44.54497146606445	32.811458587646484	1.0590803384921	0.00773769131578942	0.0772179875339499	0.653913747174529	0.0118521448373264	0.194385177142142	0.405166591317569	0.267090333399477	0.477008361791118
ENSOARG00000002328	TNMD	0	0	8.201327323913574	0	0	0	46.02227783203125	34.22547912597656	26.61504554748535	-8.09475110715762	0.373900966300059	0.532846009675149	-11.7985096366599	0.00322662404954743	0.127179520808133	3.7037585295023	0.00632781331538374	0.099234818840217
ENSOARG00000002357	TUFM	2447.398193359375	1598.851318359375	1999.5616455078125	636.7136840820312	1508.4134521484375	1347.9591064453125	2542.596435546875	2570.608154296875	2237.32275390625	-0.791433654002964	0.0790570568730449	0.229404486159215	-1.07334549328223	0.0111659136712131	0.192043833805333	0.281911839279269	0.179076187841836	0.385207051544668
ENSOARG00000002359	SFRP1	18.141677856445312	22.372329711914062	36.13498306274414	0	0	0	53.721641540527344	71.05238342285156	129.09072875976562	-11.3190885775068	0.00928240589314372	0.0838264711172269	-13.0468099856742	0.0205995502140662	0.238767612306952	1.72772140816743	0.0652638233658962	0.241141142037299
ENSOARG00000002378	SGCE	48.36997985839844	45.299442291259766	41.09431838989258	60.598350524902344	71.00653076171875	54.95820999145508	76.45230102539062	40.57001876831055	61.070926666259766	0.469231220776961	0.0285278615613574	0.13972229880655	0.0670307902432657	0.816701340837785	0.905065748207119	0.402200430533695	0.2448845499416	0.456932860709178
ENSOARG00000002395	SLC14A1	24.263530731201172	46.95534896850586	22.033000946044922	19.271809577941895	19.35805892944336	19.18556022644043	12.940049171447754	17.468467712402344	15.204258441925049	-0.689678276622347	0.21207565709229	0.384845041604916	0.342016590245742	0.0358963095329671	0.286213241342858	-1.03169486686809	0.120425784106013	0.318846931295114
ENSOARG00000002405	CDK11B	311.6890563964844	349.8240661621094	322.57794189453125	454.9790954589844	435.4748229980469	432.16571044921875	402.0133056640625	372.8058776855469	478.61517333984375	0.426534488817219	0.00108544922261091	0.0390110717666734	0.0775117746693787	0.515203415196749	0.729644450338849	0.349022714147841	0.0553455943790452	0.224208780981083
ENSOARG00000002409	Gfm1	304.27374267578125	206.30101013183594	250.54527282714844	161.3950958251953	175.42178344726562	142.99176025390625	203.70974731445312	185.84902954101562	167.56985473632812	-0.665664843694663	0.0347738949885958	0.154475576937911	-0.215551324634878	0.140218378748078	0.448761896895144	-0.450113519059785	0.0873972566960408	0.279139800145859
ENSOARG00000002423	DHRS7B	284.0773010253906	294.5201416015625	250.52027893066406	366.30096435546875	429.8760681152344	390.80316162109375	324.6872863769531	328.0331115722656	284.4885559082031	0.517647001247872	0.00635449938696895	0.0712313831968423	0.340853219900612	0.0230035051104254	0.24783573736035	0.176793781347261	0.135093949647593	0.337383789750411
ENSOARG00000002424	MAN2C1	154.66334533691406	143.83006286621094	136.1893768310547	182.5048370361328	179.67498779296875	182.68109130859375	164.3383331298828	187.20663452148438	176.2996063232422	0.325925046538582	0.00252235921518407	0.0522063832551045	0.045774822919926	0.443349036204533	0.681127163034115	0.280150223618656	0.0217471303329255	0.152003700502894
ENSOARG00000002429	SDF2	340.8724670410156	310.7564697265625	357.2046203613281	265.3525390625	294.2431945800781	227.62120056152344	232.2223663330078	250.87852478027344	254.962646484375	-0.357855009734466	0.035193388979564	0.155060338189775	0.0930162367543793	0.469306556148361	0.697588750955517	-0.450871246488845	0.00412998087080751	0.0901867171057798
ENSOARG00000002439	Wrnip1	116.88371276855469	100.60279846191406	105.10355377197266	141.60060119628906	150.00294494628906	129.39210510253906	131.72323608398438	147.9538116455078	132.67636108398438	0.384103323132124	0.0130814100240084	0.097623644320168	0.0299239967861976	0.735917821036069	0.861245941726406	0.354179326345926	0.013906362450802	0.13104007477883
ENSOARG00000002441	CASP14	55.35255813598633	61.43004608154297	53.391929626464844	157.99298095703125	109.7042007446289	133.396240234375	73.56075286865234	94.92936706542969	87.35404205322266	1.23692314788501	0.00554244864138534	0.0677845163924169	0.648672992271089	0.0338999330547397	0.283069902865249	0.588250155613917	0.0130756682695349	0.127051139987229
ENSOARG00000002454	LARS1	801.0968017578125	780.57666015625	759.7514038085938	472.0918273925781	645.493896484375	585.309326171875	701.43310546875	736.2210083007812	728.07666015625	-0.459397219944421	0.0151432700976545	0.10471369209108	-0.346864385940574	0.041050510490207	0.299931079465102	-0.112532834003847	0.0211426339322344	0.150449993075674
ENSOARG00000015911	LARS1	801.0968017578125	780.57666015625	759.7514038085938	472.0918273925781	645.493896484375	585.309326171875	701.43310546875	736.2210083007812	728.07666015625	-0.459397219944421	0.0151432700976545	0.10471369209108	-0.346864385940574	0.041050510490207	0.299931079465102	-0.112532834003847	0.0211426339322344	0.150449993075674
ENSOARG00000002455	FAAH	221.42190551757812	148.9643096923828	156.7848663330078	220.08688354492188	232.36231994628906	247.1697540283203	194.4798583984375	151.71841430664062	182.1438446044922	0.408298150236233	0.0768563759611355	0.22697429850057	0.40509696205937	0.0186954587277117	0.22888129152531	0.00320118817686302	0.988844424227715	0.995632243743849
ENSOARG00000002466	TECR	1532.892333984375	1347.3370361328125	1350.74365234375	1602.0245361328125	1942.2806396484375	2001.837890625	1260.5279541015625	1305.855224609375	1240.52392578125	0.390495345315912	0.0342378164583774	0.153725212615258	0.542865466196756	0.0100298950927971	0.185714059789156	-0.152370120880844	0.0927026891761823	0.286505843672474
ENSOARG00000002469	TECR	1532.892333984375	1347.3370361328125	1350.74365234375	1602.0245361328125	1942.2806396484375	2001.837890625	1260.5279541015625	1305.855224609375	1240.52392578125	0.390495345315912	0.0342378164583774	0.153725212615258	0.542865466196756	0.0100298950927971	0.185714059789156	-0.152370120880844	0.0927026891761823	0.286505843672474
ENSOARG00000002470	GNL3	128.80860900878906	118.77091979980469	128.86968994140625	133.06674194335938	162.1478271484375	166.43136596679688	149.608642578125	160.4163360595703	160.6145477294922	0.294331518141322	0.0612928775623809	0.201390883419251	-0.0278357061862716	0.800350637768857	0.895125236082633	0.322167224327594	0.00316004622498856	0.0835473565651546
ENSOARG00000002475	PEG10	3059.7470703125	2153.674560546875	2340.017333984375	3541.130615234375	3702.280517578125	4021.82861328125	3570.124267578125	3884.901611328125	4322.4970703125	0.57667248120954	0.0162965869365269	0.108189297049155	-0.0641581259461404	0.547034334290503	0.749101205152532	0.640830607155681	0.0161298567851411	0.137361260824687
ENSOARG00000002478	PAG2	1300.890625	1415.0635986328125	1590.4737548828125	637.0675659179688	330.587646484375	467.72900390625	439.3836364746094	794.7864990234375	774.0531005859375	-1.58505474174651	0.00143827964911044	0.0425140151794089	-0.484482687785175	0.259163148777917	0.554849954503863	-1.10057205396134	0.00580984638701017	0.0964642800237406
ENSOARG00000002508	Tprn	242.69544982910156	211.82679748535156	204.62579345703125	538.011962890625	400.00579833984375	423.0604248046875	245.19972229003906	258.60357666015625	318.9730224609375	1.04607551611641	0.00613840541086669	0.0704873909365992	0.72617776325998	0.0206164252884783	0.238767612306952	0.31989775285643	0.0993713634287334	0.293212397097642
ENSOARG00000002515	APOC3	88.86331176757812	100.47564697265625	113.74246978759766	339.2330322265625	197.7579345703125	89.43131256103516	247.73529052734375	221.0338897705078	259.6770324707031	1.04743007154494	0.212230632065633	0.384940364060977	-0.217686925583818	0.666468159976558	0.819798018300279	1.26511699712875	0.000464149950716884	0.0414747323778512
ENSOARG00000002516	CLEC4A	170.14059448242188	182.13250732421875	158.148681640625	0	0	0	0	0	0	-14.054439779641	1.6272398735132e-05	0.00744127222158329	0	1	1	-14.054439779641	1.6272398735132e-05	0.0115001479788105
ENSOARG00000002517	Dmbx1	47.39405059814453	59.464263916015625	45.22219467163086	40.97152328491211	114.79324340820312	102.8429183959961	74.16036987304688	61.26970672607422	66.40533447265625	0.765929881159929	0.202220031406041	0.373854583626769	0.357585837904867	0.460135538791297	0.691947823832596	0.408344043255062	0.0459984204224485	0.207299548037168
ENSOARG00000002526	TAOK3	118.50801086425781	138.3794403076172	122.55939483642578	186.28286743164062	178.5041046142578	180.21836853027344	155.71763610839844	168.627685546875	173.03736877441406	0.522372564133325	0.00105865129435433	0.0390110717666734	0.131914066361902	0.0497472290284986	0.313072384298999	0.390458497771423	0.0079106816759882	0.108889775488289
ENSOARG00000002536	CIAO2B	28.1591796875	25.591123580932617	30.528257369995117	44.17622756958008	28.372201919555664	29.173185348510742	17.834638595581055	20.34254264831543	22.935630798339844	0.271388689968826	0.336937537986151	0.503443296905381	0.735079498434777	0.0645414489711527	0.339102916652327	-0.463690808465951	0.0196469563914185	0.145879120331316
ENSOARG00000002547	RBM28	34.31373596191406	30.94361114501953	36.71045684814453	54.47802734375	49.448612213134766	45.799476623535156	43.4210205078125	45.572486877441406	50.18163299560547	0.554212190150715	0.00621461159886252	0.070943304801112	0.105424348982227	0.334816526670183	0.60800366230647	0.448787841168488	0.00887169669701241	0.111028418922401
ENSOARG00000002551	UBE2D3	113.5322036743164	104.73184967041016	125.04833984375	76.32451629638672	78.74539184570312	90.1014404296875	105.43247985839844	96.59956359863281	96.51515197753906	-0.485731546500158	0.0107476795906569	0.088885596955071	-0.284168624645386	0.0263507637300794	0.25464126432008	-0.201562921854773	0.0860853604069782	0.276862016209575
ENSOARG00000012132	UBE2D3	113.5322036743164	104.73184967041016	125.04833984375	76.32451629638672	78.74539184570312	90.1014404296875	105.43247985839844	96.59956359863281	96.51515197753906	-0.485731546500158	0.0107476795906569	0.088885596955071	-0.284168624645386	0.0263507637300794	0.25464126432008	-0.201562921854773	0.0860853604069782	0.276862016209575
ENSOARG00000015872	UBE2D3	113.5322036743164	104.73184967041016	125.04833984375	76.32451629638672	78.74539184570312	90.1014404296875	105.43247985839844	96.59956359863281	96.51515197753906	-0.485731546500158	0.0107476795906569	0.088885596955071	-0.284168624645386	0.0263507637300794	0.25464126432008	-0.201562921854773	0.0860853604069782	0.276862016209575
ENSOARG00000020152	UBE2D3	113.5322036743164	104.73184967041016	125.04833984375	76.32451629638672	78.74539184570312	90.1014404296875	105.43247985839844	96.59956359863281	96.51515197753906	-0.485731546500158	0.0107476795906569	0.088885596955071	-0.284168624645386	0.0263507637300794	0.25464126432008	-0.201562921854773	0.0860853604069782	0.276862016209575
ENSOARG00000002556	env	212.62954711914062	227.8357391357422	239.09194946289062	141.7567138671875	189.6737060546875	160.16172790527344	187.6356964111328	221.91336059570312	172.277587890625	-0.467133195309836	0.0170340719330972	0.11040673496723	-0.243127494722696	0.211613024775768	0.520060352860327	-0.224005700587139	0.120459665193433	0.318846931295114
ENSOARG00000002557	ZNF277	29.40808868408203	22.173986434936523	23.507915496826172	32.86116886138916	31.661954879760742	34.06038284301758	23.786090850830078	25.664094924926758	16.742422103881836	0.392725686677637	0.0282024413223484	0.139128900120183	0.574676186395792	0.0182602632813636	0.228591444040774	-0.181950499718155	0.445616745076003	0.639982371369083
ENSOARG00000002567	AHSA1	1923.77783203125	1561.3251953125	1591.4981689453125	1088.7747802734375	1219.9163818359375	1243.5213623046875	1460.7130126953125	1646.9854736328125	1415.3876953125	-0.515145031494987	0.0155717509167126	0.106227584468037	-0.348589586043329	0.0194724889526891	0.234825514665065	-0.166555445451659	0.246497185128369	0.457814852377984
ENSOARG00000002569	TNFAIP2	799.3438720703125	1387.816162109375	1326.2078857421875	2117.70263671875	2194.044677734375	1690.395263671875	2086.30419921875	1881.453857421875	3012.64599609375	0.772622926387979	0.0272030860557939	0.137411820011528	-0.217832957712736	0.441022355264979	0.679825529850906	0.990455884100715	0.0429703842121631	0.201478749617223
ENSOARG00000002578	Tab2	76.80525207519531	71.07078552246094	80.64891815185547	126.86327362060547	91.37953186035156	109.25489044189453	70.20697021484375	66.78983306884766	74.94100952148438	0.519133035360766	0.035939613185353	0.156179475196041	0.627843748181919	0.0215001868681155	0.243935910621897	-0.108710712821152	0.204486937638584	0.41590175272754
ENSOARG00000002593	Sptlc2	603.5743408203125	649.3424682617188	576.3317260742188	428.0130920410156	445.7110595703125	447.1151428222656	456.6371765136719	491.13189697265625	516.0958862304688	-0.469796157965202	0.00157356940298334	0.044307352626504	-0.148327526788876	0.0597268852801072	0.33134661661977	-0.321468631176327	0.0112928988068225	0.120924235983799
ENSOARG00000002610	RETREG3	334.2554016113281	333.8403625488281	333.4891052246094	436.2183837890625	361.00653076171875	423.6090393066406	371.1031494140625	343.0960693359375	362.3204345703125	0.285582318879927	0.0347658354782457	0.154475576937911	0.181492334013133	0.123105771632342	0.427921077769181	0.104089984866795	0.0391933266492803	0.192232757963094
ENSOARG00000002611	ATPAF1	101.26350402832031	92.94490814208984	104.9140396118164	83.67153930664062	88.092529296875	74.67188262939453	70.0370864868164	89.37361907958984	72.2773666381836	-0.279523463019552	0.0296284228286835	0.142195544666369	0.0890289654071993	0.536098433509967	0.743290390958887	-0.368552428426751	0.0334001470833796	0.178455493763707
ENSOARG00000002616	NELFE	82.56224060058594	116.17212677001953	91.82117462158203	185.9229736328125	142.4962158203125	142.08445739746094	92.13162994384766	109.40103149414062	128.11703491210938	0.695391932684237	0.0273832520678505	0.137873964750952	0.513272152803232	0.0583917753509852	0.329794381952859	0.182119779881005	0.417765344645531	0.617291575689166
ENSOARG00000002620	CES2	189.54641723632812	201.96060180664062	224.21080017089844	881.5104370117188	692.6981811523438	591.2757568359375	313.36175537109375	349.6596374511719	332.2273254394531	1.81434853605057	0.00380772957705367	0.0594593680809762	1.12156074926677	0.0103974633750503	0.185990855228543	0.692787786783806	0.000971742310225717	0.0540951842239551
ENSOARG00000002649	Acad9	276.4918212890625	217.64334106445312	239.39718627929688	190.61337280273438	169.4359588623047	197.41064453125	162.04649353027344	163.64378356933594	216.02468872070312	-0.395992361906123	0.0373864484925873	0.159022967578584	0.0413342796388931	0.802425012209538	0.896529468944661	-0.437326641545016	0.0607016384296235	0.233738973788796
ENSOARG00000002675	Ppil4	85.36132049560547	82.21721649169922	86.07850646972656	101.97593688964844	121.39879608154297	135.1229705810547	125.90321350097656	121.52245330810547	120.6976318359375	0.499084656149334	0.0226164950222604	0.12621725219171	-0.0382251838480362	0.758615890156011	0.872521065260925	0.53730983999737	4.48186792598198e-05	0.0229934990234717
ENSOARG00000002679	PPP1R9A	414.6724853515625	362.3988342285156	375.7807922363281	778.7891235351562	528.862548828125	472.9437561035156	532.807861328125	535.1911010742188	470.25860595703125	0.627152301406088	0.0931551877732212	0.249118826883048	0.211062666211562	0.449195125173967	0.684714294725964	0.416089635194526	0.00825735852791432	0.109357249056228
ENSOARG00000002688	ANK1	180.46665954589844	127.1737060546875	320.9149169921875	1600.684326171875	1114.878662109375	689.603515625	205.61244201660156	506.02508544921875	266.43463134765625	2.4376138010283	0.0264220965912623	0.135670659775742	1.79971253273368	0.043998212328153	0.304134525451732	0.637901268294612	0.342927000439146	0.551264371673681
ENSOARG00000002692	Brd3	99.91947174072266	73.94683837890625	87.99828338623047	138.17620849609375	145.78314208984375	143.47015380859375	133.93092346191406	101.79368591308594	111.12559509277344	0.706865489805091	0.00214292016906748	0.0501158592964122	0.301373762032573	0.0519685989108218	0.318113297584825	0.405491727772519	0.0799951408459829	0.267744594875186
ENSOARG00000002697	rps6	1752.483154296875	1523.87939453125	1605.8890380859375	1318.4107666015625	1562.1466064453125	1344.06591796875	2027.306884765625	1635.8411865234375	1858.015625	-0.208723938193163	0.0986017211011065	0.256536070896922	-0.386149673804416	0.0345235232087487	0.283589989931864	0.177425735611253	0.18090873176054	0.38690082000177
ENSOARG00000014242	RPS6	1752.483154296875	1523.87939453125	1605.8890380859375	1318.4107666015625	1562.1466064453125	1344.06591796875	2027.306884765625	1635.8411865234375	1858.015625	-0.208723938193163	0.0986017211011065	0.256536070896922	-0.386149673804416	0.0345235232087487	0.283589989931864	0.177425735611253	0.18090873176054	0.38690082000177
ENSOARG00000002704	HSCB	114.00898742675781	118.08818054199219	132.61050415039062	89.05796813964844	123.59320831298828	106.43639373779297	105.6779556274414	95.49263763427734	91.08342742919922	-0.192788138392637	0.255092780842909	0.427454311527504	0.126729537840769	0.456655764123538	0.689552502459075	-0.319517676233406	0.0273485024717734	0.163560201896146
ENSOARG00000002732	PANK3	236.67047119140625	188.1109619140625	170.11256408691406	158.3391876220703	126.2398452758789	171.85293579101562	118.72714233398438	130.7490997314453	135.77427673339844	-0.382232778636012	0.127327427304277	0.294157779919069	0.244602942587719	0.175726725989669	0.484203755707873	-0.626835721223731	0.0271001145476373	0.163560201896146
ENSOARG00000002735	CASK	655.7538452148438	628.2005004882812	562.6521606445312	1082.3223876953125	1102.81787109375	1157.904541015625	756.2906494140625	800.0279541015625	945.8379516601562	0.85628621352342	0.000151540592680865	0.0233831036198173	0.417990629482934	0.0104068157998676	0.185990855228543	0.438295584040487	0.0264042771805617	0.162394660444372
ENSOARG00000002736	GINM1	13.964841842651367	16.48624610900879	15.225543975830078	23.340377807617188	23.148021697998047	23.532733917236328	21.790390014648438	15.547510147094727	18.18496322631836	0.616334140515674	0.000385266809431072	0.0283188701158852	0.334708443129063	0.0560422387423476	0.326267522320182	0.281625697386612	0.167689266704652	0.373850404176072
ENSOARG00000002737	GBP1	81.09213256835938	125.22757720947266	92.49739837646484	194.48558044433594	301.0606994628906	152.7184600830078	60.74955749511719	97.81800079345703	46.98506546020508	1.11732035588071	0.0648979886073307	0.206262045557395	1.65707531778146	0.0341845264922924	0.283316107623754	-0.539754961900744	0.197453083051446	0.407088467426427
ENSOARG00000002738	MTOR	225.693115234375	199.9197540283203	211.53244018554688	232.8369598388672	293.95965576171875	281.97332763671875	226.3092041015625	227.3109588623047	213.59588623046875	0.34410694679932	0.0467737287030278	0.176471701669477	0.277575390824937	0.0700053426839165	0.350658204912865	0.0665315559743835	0.311566102180088	0.520549081957447
ENSOARG00000002742	Rap2a	102.07726287841797	109.14092254638672	106.6507797241211	139.49227905273438	129.51678466796875	150.97377014160156	83.17821502685547	101.12702941894531	90.06522369384766	0.401898194089699	0.0064785778983745	0.0718225613872474	0.614205155793418	0.00391732891660627	0.131746379519873	-0.212306961703719	0.06139445621408	0.234540782545601
ENSOARG00000002747	IGLV2-11	852.5546875	1340.1395263671875	1262.711181640625	808.0645141601562	2660.635498046875	586.1698608398438	359.39984130859375	771.22119140625	442.3099365234375	0.230800636310241	0.781879252230459	0.85038859808397	1.36620025989584	0.284204657981592	0.570198156608404	-1.1353996235856	0.0332263180376681	0.178019512234368
ENSOARG00000012578	IGLV2-11	852.5546875	1340.1395263671875	1262.711181640625	808.0645141601562	2660.635498046875	586.1698608398438	359.39984130859375	771.22119140625	442.3099365234375	0.230800636310241	0.781879252230459	0.85038859808397	1.36620025989584	0.284204657981592	0.570198156608404	-1.1353996235856	0.0332263180376681	0.178019512234368
ENSOARG00000018173	IGLV2-11	852.5546875	1340.1395263671875	1262.711181640625	808.0645141601562	2660.635498046875	586.1698608398438	359.39984130859375	771.22119140625	442.3099365234375	0.230800636310241	0.781879252230459	0.85038859808397	1.36620025989584	0.284204657981592	0.570198156608404	-1.1353996235856	0.0332263180376681	0.178019512234368
ENSOARG00000002753	RPS9	5262.478515625	5564.2783203125	5356.98486328125	3991.972900390625	4604.3671875	4342.27880859375	4479.98974609375	4538.80810546875	4993.35009765625	-0.322861570702769	0.00551110309296156	0.0677393936623918	-0.114994497889575	0.210798576253034	0.519651473384573	-0.207867072813194	0.0173782510748957	0.139947541071806
ENSOARG00000002755	ART5	0	0	26.891386032104492	164.71107482910156	149.80862426757812	74.79507446289062	32.47901153564453	55.820526123046875	32.69691467285156	3.85572107110358	0.014460418697714	0.102933481497219	1.68597234485618	0.0363311732386232	0.286933371592241	2.16974872624739	0.0570992393763464	0.22728596360047
ENSOARG00000002759	EZR	10867.8837890625	11478.0791015625	11474.541015625	14863.5166015625	18490.822265625	15944.888671875	13490.7587890625	12871.7763671875	12821.7841796875	0.543666886202445	0.00920140717795432	0.0835549103519764	0.331288605016911	0.0371151994984337	0.289666426288323	0.212378281185534	0.00377272796227033	0.0880515422320801
ENSOARG00000002779	EDEM3	162.0563507080078	161.0068359375	166.2976531982422	141.4442901611328	136.7645263671875	130.5113067626953	121.69649505615234	129.65904235839844	128.40023803710938	-0.25978538111019	0.00164147430054207	0.0447748112716281	0.106041370162955	0.0740784617020565	0.357829707712125	-0.365826751273145	0.000245434119591812	0.0349307087546992
ENSOARG00000002785	KIAA1217	312.54644775390625	292.0217590332031	309.93621826171875	408.37457275390625	426.3526306152344	370.8985900878906	373.58935546875	395.0470275878906	323.2413024902344	0.39872013182459	0.00523988696764959	0.0662355793276551	0.142970936201576	0.230431563803463	0.531376606603039	0.255749195623015	0.0564565878559703	0.226143083556375
ENSOARG00000002788	ATP6V0A2	97.09770965576172	106.25399780273438	110.49473571777344	76.59382629394531	82.99622344970703	89.02879333496094	68.07689666748047	88.70882415771484	68.82272338867188	-0.336123215061809	0.0152040836951728	0.10471369209108	0.140114577040766	0.372832818870579	0.629838810837846	-0.476237792102575	0.019819909644841	0.146646041888055
ENSOARG00000002801	SLC4A2	94.1424560546875	109.99678802490234	84.13278198242188	117.14521026611328	136.88279724121094	127.13285064697266	147.3968963623047	94.96522521972656	107.2165756225586	0.402969130450422	0.0305262207050196	0.14417426473926	0.124782702975551	0.565534371647302	0.76014913956654	0.278186427474871	0.308591318152722	0.518312211748256
ENSOARG00000002810	WIPI1	103.72944641113281	117.3167495727539	95.90068817138672	75.38514709472656	58.57600784301758	90.34068298339844	96.38665008544922	100.94973754882812	87.19593811035156	-0.498799643338732	0.0497731222346882	0.181574965862255	-0.343151124700614	0.115810310763995	0.421437494508597	-0.155648518638118	0.22057386667473	0.431707260707288
ENSOARG00000015106	WIPI1	103.72944641113281	117.3167495727539	95.90068817138672	75.38514709472656	58.57600784301758	90.34068298339844	96.38665008544922	100.94973754882812	87.19593811035156	-0.498799643338732	0.0497731222346882	0.181574965862255	-0.343151124700614	0.115810310763995	0.421437494508597	-0.155648518638118	0.22057386667473	0.431707260707288
ENSOARG00000002815	PACS1	503.4031677246094	474.88739013671875	508.47967529296875	599.5342407226562	618.204345703125	709.1423950195312	573.8768310546875	616.57958984375	709.390380859375	0.374085753577684	0.0143736101466756	0.102585513079524	0.0203843743474311	0.871821340660936	0.937073670364794	0.353701379230253	0.0290958594192103	0.168507756431089
ENSOARG00000002835	IPO5	2293.451416015625	2017.7225341796875	2031.374267578125	1444.8726806640625	1509.4154052734375	1349.0755615234375	1690.0948486328125	1645.1854248046875	1653.9649658203125	-0.559597824485578	0.00254793096451143	0.0522617438674027	-0.213356827108559	0.00925459817035828	0.183066784163779	-0.346240997377019	0.00765222543801769	0.108552286990094
ENSOARG00000002840	RBM27	151.73216247558594	168.35928344726562	159.49188232421875	264.1505432128906	206.9765167236328	218.4629364013672	154.4209747314453	195.12771606445312	189.9521484375	0.523957338638967	0.0180640271154546	0.113432751854236	0.354113641928331	0.0819250455913225	0.368943992564803	0.169843696710636	0.217685548010188	0.428752837656752
ENSOARG00000002860	FHOD1	124.07389068603516	180.95176696777344	163.50486755371094	151.4981231689453	147.3417510986328	156.1857147216797	100.64142608642578	108.47985076904297	119.06809997558594	-0.0421953643641591	0.804424871080481	0.867832215900591	0.471419138549942	0.00203168262346496	0.111903978991817	-0.513614502914101	0.0569549193809051	0.226943897112843
ENSOARG00000002866	RASSF4	36.621280670166016	44.81032943725586	35.928409576416016	89.03582763671875	63.72917175292969	63.038787841796875	60.2548713684082	49.895755767822266	55.96688461303711	0.878779165414852	0.0219722792633601	0.124272824685578	0.377516016398215	0.141731449412694	0.449172559206802	0.501263149016636	0.0172082175933594	0.139639443862389
ENSOARG00000002875	Patr-A	1316.3876953125	909.9434814453125	1490.232177734375	221.5185546875	505.995849609375	143.0140838623047	107.0448989868164	154.2701416015625	135.34976196289062	-2.09400578501744	0.00970156045803299	0.0849323547305726	1.13397112322427	0.228211835221826	0.531376606603039	-3.22797690824171	0.00303334083205579	0.0828063483894258
ENSOARG00000014493	Patr-A	1316.3876953125	909.9434814453125	1490.232177734375	221.5185546875	505.995849609375	143.0140838623047	107.0448989868164	154.2701416015625	135.34976196289062	-2.09400578501744	0.00970156045803299	0.0849323547305726	1.13397112322427	0.228211835221826	0.531376606603039	-3.22797690824171	0.00303334083205579	0.0828063483894258
ENSOARG00000002881	OAS1	119.49240112304688	217.67642211914062	149.29275512695312	49.01948928833008	144.14781188964844	59.20127868652344	59.001441955566406	71.47770690917969	64.43709564208984	-0.946793558241763	0.135907741129181	0.305448620855233	0.372677973359134	0.56256495382183	0.758477272114274	-1.3194715316009	0.0294268669408234	0.168576795847267
ENSOARG00000002893	SRPK2	64.62779235839844	86.77049255371094	52.03590774536133	140.28335571289062	113.09237670898438	137.48471069335938	90.8651351928711	104.1780014038086	124.71308898925781	0.942091400828419	0.00939533479066195	0.0841697755286927	0.289681136256688	0.144561734634432	0.452606896918273	0.65241026457173	0.0518118686893602	0.217873668297014
ENSOARG00000002897	DHX30	66.42125701904297	68.0784912109375	73.60668182373047	52.67197799682617	62.9671630859375	54.621978759765625	64.88548278808594	59.93351364135742	64.96614074707031	-0.289572517543346	0.0301677183524171	0.143403228855063	-0.156617989157669	0.142308077183335	0.450481836400148	-0.132954528385677	0.0894414870163767	0.281619327689475
ENSOARG00000002920	MPI	319.4696350097656	298.4972839355469	265.2402038574219	393.548828125	418.05419921875	410.3426513671875	318.7330017089844	291.74859619140625	274.8450927734375	0.468356439753473	0.00288710369902602	0.0548761470812428	0.464898330559013	0.00157623753926682	0.111903978991817	0.00345810919446004	0.973919551266143	0.986225164978897
ENSOARG00000002924	CCND3	13.744309425354004	12.767849922180176	14.720768928527832	24.993167877197266	24.90883445739746	29.61495590209961	17.14711570739746	18.09494972229004	33.672393798828125	0.947465648482903	0.00151866899492411	0.0439522175868445	0.206455858003013	0.560801810586449	0.757150620961976	0.74100979047989	0.161899155803173	0.368292237228564
ENSOARG00000002932	ADCY9	21.792739868164062	39.375572204589844	35.8741340637207	76.17741394042969	79.39254760742188	75.03412628173828	31.8120174407959	36.53402328491211	31.39549446105957	1.2487302654561	0.00129192496751977	0.0407202047521793	1.20915177357087	3.18448699954615e-05	0.0271720915230839	0.0395784918852285	0.880576548019628	0.938076856967818
ENSOARG00000002935	Ptpn23	401.3531494140625	333.2530212402344	351.44512939453125	382.60589599609375	455.5923767089844	479.3645935058594	524.4735717773438	456.9066162109375	494.281982421875	0.278779549269644	0.0955514608840583	0.252658862895466	-0.163490676639875	0.207252535714349	0.516348241993032	0.442270225909519	0.0100134826409761	0.114699333875181
ENSOARG00000002946	HDHD3	209.10704040527344	187.65667724609375	164.53585815429688	315.7494812011719	399.13525390625	407.23052978515625	208.29615783691406	213.7809295654297	238.37095642089844	0.999378004635981	0.00425424756892198	0.0615447275984398	0.764703901746316	0.00739417845992643	0.166615487963676	0.234674102889665	0.105367486994978	0.299717103512242
ENSOARG00000002947	Msrb3	57.08119583129883	73.76573944091797	61.80974197387695	25.024518966674805	57.83272171020508	25.583297729492188	43.84467315673828	42.37485885620117	46.20396423339844	-0.829128007644337	0.078196060420602	0.228211780014495	-0.288254944726656	0.504016752939541	0.722906259736767	-0.54087306291768	0.0168785100609894	0.138850303930298
ENSOARG00000002951	CFB	332.3438720703125	416.85791015625	500.5106201171875	961.6795654296875	1030.3118896484375	568.788818359375	514.0225830078125	614.94140625	550.5093383789062	1.0349873443414	0.0450170999507028	0.174342815475069	0.608574584709434	0.115909423983168	0.421437494508597	0.426412759631967	0.0652361359440693	0.241141142037299
ENSOARG00000002952	ADAR	403.604248046875	426.3242492675781	402.74847412109375	341.37310791015625	342.82403564453125	305.30364990234375	364.9853515625	370.7181701660156	380.7349548339844	-0.317022015272795	0.00502164508359562	0.065832036575029	-0.174130981684547	0.0320266942286119	0.275111072854396	-0.142891033588248	0.0125356560588119	0.125582719331448
ENSOARG00000002958	ABCB1	155.76165771484375	149.21060180664062	104.23042297363281	41.05839538574219	82.4411849975586	60.38719177246094	138.1265411376953	137.54727172851562	125.0417709350586	-1.1539978989725	0.020279935876486	0.119311521011936	-1.12376091355734	0.00470040077505619	0.142830751081308	-0.0302369854151638	0.874066841685289	0.934074211333958
ENSOARG00000002959	FSCN1	14921.603515625	13522.2548828125	12385.765625	15591.6328125	19656.41015625	21118.63671875	14313.25	12865.966796875	13584.052734375	0.46522630450601	0.0457763626026895	0.175222653933341	0.467572815672677	0.0380347353099776	0.29084299454118	-0.00234651116666691	0.980348209700941	0.989898296170296
ENSOARG00000002965	TPPP3	61.1757926940918	74.66151428222656	73.7993392944336	191.11915588378906	161.45361328125	138.07717895507812	162.20286560058594	118.44921875	129.4468994140625	1.22680317329744	0.00420364739988816	0.0615139225989974	0.258721938959701	0.254615876181856	0.550900033798427	0.968081234337742	0.0084834814986558	0.110200064142401
ENSOARG00000002968	SCAMP2	628.5550537109375	606.93994140625	576.1325073242188	1045.8646240234375	874.554443359375	821.6116333007812	772.677490234375	719.681396484375	684.0490112304688	0.597958377779606	0.011065050933016	0.0901674066596081	0.333295755194512	0.0598044304101699	0.33134661661977	0.264662622585094	0.0152734248308703	0.135388374726551
ENSOARG00000002976	LAD1	658.2794799804688	629.4423828125	563.7828979492188	1280.999755859375	883.6340942382812	986.82763671875	771.36767578125	787.614013671875	1024.86474609375	0.767322772951315	0.0239365885930108	0.1293141346227	0.286500702435682	0.260581817253851	0.556070010247443	0.480822070515633	0.0478288013567982	0.210306053024745
ENSOARG00000002984	CFAP52	225.68682861328125	170.674072265625	190.2572784423828	161.47032165527344	131.45687866210938	137.77252197265625	213.46401977539062	163.84742736816406	191.30117797851562	-0.445739387617983	0.0484271763284746	0.178827519946618	-0.400763738729186	0.0539622274127055	0.323691772127163	-0.044975648888797	0.79457711126553	0.885089907290189
ENSOARG00000002990	GZMB	30.89775848388672	28.05748176574707	29.477620124816895	48.4830436706543	40.870323181152344	44.67668342590332	37.657798767089844	36.163089752197266	69.2185287475586	0.599902038139847	0.00292342536784563	0.0551619145864853	-0.0938562670539069	0.798355971844267	0.894167890090381	0.693758305193753	0.167474688472156	0.373738291653392
ENSOARG00000003003	CYP4A6	41.836570739746094	100.25147247314453	98.73358917236328	1037.037353515625	1029.8321533203125	1701.467041015625	28.76737403869629	32.252540588378906	99.17811584472656	3.9678909203232	0.00625168890750824	0.0711527929435849	4.55599950093107	0.00579743420171864	0.152260991500543	-0.588108580607875	0.419679856501075	0.61932255209555
ENSOARG00000003008	SESN2	0	0	0	0	0	41.73173904418945	23.523151397705078	39.16739273071289	20.429847717285156	10.4419668257536	0.373900966300059	0.532846009675149	-0.994057413590633	0.411769712737121	0.658120424921541	11.4360242393443	0.008791729796233	0.111028418922401
ENSOARG00000003021	ACTB	69986.0859375	79119.390625	81630.171875	82891.6484375	84382.6484375	69036.640625	63258.26171875	63025.9140625	58991.8203125	0.0344454888223769	0.773397150667164	0.84348897997847	0.351010423650032	0.0285732778838444	0.260629945321766	-0.316564934827655	0.016287577231695	0.137361260824687
ENSOARG00000003024	TSSC4	192.55194091796875	218.35107421875	217.9340057373047	346.1405944824219	204.31834411621094	139.3378448486328	161.9889678955078	169.64224243164062	169.24203491210938	0.133485247068595	0.758239495206411	0.833238230890996	0.461725851140989	0.360984824544885	0.626265571526878	-0.328240604072394	0.00864752612880163	0.11093377578433
ENSOARG00000003026	NME2	6714.8828125	6711.2060546875	6744.3701171875	4272.67919921875	4020.5244140625	4130.00244140625	4452.6787109375	4673.34765625	4197.27783203125	-0.699206375575343	3.96981327773491e-06	0.00308613284211112	-0.100914379620626	0.126291891200535	0.431419362712832	-0.598291995954717	7.8161743446892e-05	0.0319011079566989
ENSOARG00000003033	PRPF31	409.4866943359375	388.1759948730469	345.9273376464844	535.2906494140625	476.79266357421875	560.644775390625	427.0907897949219	437.0170593261719	461.9421691894531	0.459699318801496	0.00999948162896634	0.0862345652497548	0.246134067714278	0.0378025667560158	0.290489334608633	0.213565251087218	0.0465255356852294	0.20825467401726
ENSOARG00000003037	FARP1	602.5343627929688	548.33935546875	571.45556640625	928.383544921875	994.5534057617188	1069.4256591796875	686.8425903320312	754.3133544921875	769.1504516601562	0.796924017653721	0.00063328721893022	0.0333692366915592	0.437038637013991	0.00556481402426206	0.150734718552659	0.35988538063973	0.00547596297889502	0.0950124475939097
ENSOARG00000003047	DKC1	174.9542236328125	206.2060089111328	173.149658203125	374.40362548828125	314.1061096191406	319.2052917480469	285.483154296875	295.87237548828125	340.6715087890625	0.862323059277467	0.00238684624706927	0.0518305662701577	0.12820675113646	0.328349528965897	0.603163808643875	0.734116308141007	0.00362226913877085	0.0866446777993987
ENSOARG00000003053	CTCF	52.93152618408203	65.59029388427734	55.328311920166016	138.48135375976562	70.67803955078125	65.34355163574219	77.13534545898438	76.79463195800781	89.79796600341797	0.658977464586973	0.232379596443733	0.405776950304038	0.171549961359992	0.690188079090267	0.835230717130719	0.487427503226981	0.0157131460054242	0.137272506741928
ENSOARG00000003062	TM9SF4	817.8775024414062	782.1929321289062	730.0519409179688	446.2666931152344	539.836181640625	522.5523681640625	640.898681640625	565.9546508789062	676.4387817382812	-0.62714256600281	0.00205037105450407	0.049348559064132	-0.319993631660676	0.0452389097024985	0.306347808386083	-0.307148934342134	0.0227351110135434	0.154534658571167
ENSOARG00000003064	DYNC1H1	3918.704833984375	4033.4521484375	3913.818359375	2805.11962890625	3563.2080078125	3467.116943359375	3868.496826171875	3726.412109375	3585.397216796875	-0.270768518363463	0.0486708565544581	0.179431105552248	-0.184897522757002	0.149780624865505	0.46104981178963	-0.0858709956064612	0.0651522022125722	0.241072451213963
ENSOARG00000003066	CALU	2483.427734375	3550.81640625	3251.05859375	3343.52294921875	1321.5655517578125	1388.3602294921875	1396.4871826171875	2022.225341796875	1682.879150390625	-0.617191648781298	0.216796088736184	0.389839147468031	0.246809867206332	0.668351178367462	0.820945182592613	-0.864001515987629	0.018883175243688	0.142522140140224
ENSOARG00000003073	ABCB10	187.5355682373047	181.69639587402344	182.47454833984375	554.3239135742188	478.5950927734375	626.9683837890625	262.7451171875	257.1554870605469	264.2523193359375	1.58911245422622	0.000997548015763977	0.0388035755611796	1.08187843201692	0.00243491165501406	0.115619955857713	0.507234022209294	1.05889504925923e-05	0.00914650012549031
ENSOARG00000003098	ACD	46.51914978027344	29.64936637878418	42.59822463989258	51.690982818603516	67.60128021240234	43.04420852661133	31.475616455078125	30.728233337402344	32.87910461425781	0.450856278207077	0.174777877652741	0.347091424732767	0.771728525118827	0.036035563940383	0.286408220742475	-0.32087224691175	0.199072021414855	0.40930597579452
ENSOARG00000003115	GALNT2	261.9110412597656	275.021728515625	254.00234985351562	221.7498016357422	246.39024353027344	263.5611267089844	209.1027374267578	181.1002197265625	219.77220153808594	-0.112304785901766	0.220028714288118	0.393309548143441	0.262504079492621	0.0724525206303685	0.354688850995267	-0.374808865394387	0.0098886904630849	0.113949699118712
ENSOARG00000003117	Srsf6	572.666748046875	615.6452026367188	529.310791015625	813.0735473632812	686.5526123046875	855.4430541992188	658.6668090820312	756.0245361328125	866.1217651367188	0.455356262245451	0.0197882845805927	0.117356306450048	0.0462212231039564	0.768333143100146	0.878256327517113	0.409135039141495	0.0444480085734261	0.204164195512355
ENSOARG00000003126	PBXIP1	325.4581604003906	492.564208984375	454.1788330078125	1122.1492919921875	725.0982666015625	698.7169189453125	580.8116455078125	454.45428466796875	551.3362426757812	1.00088543507311	0.0437463817457197	0.171586464021809	0.682271860366616	0.0877221258898602	0.377487383504009	0.318613574706496	0.173291279695449	0.380174949292208
ENSOARG00000003135	GFOD2	117.82414245605469	118.11256408691406	104.8822021484375	160.9304962158203	154.44761657714844	146.97525024414062	174.2465057373047	166.37290954589844	145.18746948242188	0.439990503713836	0.00241730132969201	0.051911879936535	-0.0713870532609648	0.459754407746067	0.691947823832596	0.5113775569748	0.00761799856184351	0.108552286990094
ENSOARG00000003158	CEP55	67.091064453125	60.1281852722168	69.50474548339844	19.627639770507812	21.08653450012207	18.168745040893555	21.53826332092285	31.891664505004883	29.928565979003906	-1.74025183504383	9.71647710081437e-05	0.0188882175565668	-0.501480010511143	0.0679377223571799	0.344897755750628	-1.23877182453269	0.000876534231327254	0.0540951842239551
ENSOARG00000003163	PTPN21	12.009010314941406	10.300066947937012	12.4142484664917	22.52810287475586	24.845375061035156	20.210830688476562	19.414701461791992	11.977660179138184	12.778843879699707	0.960783195111345	0.00180726238297661	0.0469293894030794	0.613582120950768	0.0450256544913433	0.305879535848779	0.347201074160577	0.267068734244311	0.477008361791118
ENSOARG00000008871	PTPN14	12.009010314941406	10.300066947937012	12.4142484664917	22.52810287475586	24.845375061035156	20.210830688476562	19.414701461791992	11.977660179138184	12.778843879699707	0.960783195111345	0.00180726238297661	0.0469293894030794	0.613582120950768	0.0450256544913433	0.305879535848779	0.347201074160577	0.267068734244311	0.477008361791118
ENSOARG00000003174	Ppig	11.912471771240234	10.700929641723633	15.481705665588379	22.541332244873047	22.392311096191406	23.734235763549805	23.406261444091797	19.228784561157227	17.259180068969727	0.850029694418361	0.00242979977922294	0.052036538522532	0.197218473851526	0.191231848576599	0.498747695481555	0.652811220566835	0.0347311592728426	0.180843959937762
ENSOARG00000003175	CYP4A6	188.06729125976562	271.4031677246094	186.84881591796875	390.1429748535156	294.0760803222656	453.51568603515625	84.0123519897461	128.41799926757812	188.73878479003906	0.815845315410681	0.0389503091785	0.162359090377297	1.5038817160851	0.0114057708572579	0.193599263415552	-0.688036400674421	0.118865057090402	0.316891959472147
ENSOARG00000003182	CD81	172.41310119628906	287.4103698730469	188.7843475341797	254.91253662109375	233.83509826660156	247.3634796142578	186.6878662109375	193.2159423828125	149.3516845703125	0.182577139875721	0.468320787568484	0.614987466648209	0.475959216553458	0.0100334326101679	0.185714059789156	-0.293382076677737	0.359011122741463	0.565944083540738
ENSOARG00000003187	CORO7	230.1644287109375	298.0606384277344	307.5352783203125	145.00558471679688	172.79379272460938	104.87293243408203	234.96104431152344	239.32611083984375	176.3213653564453	-0.983549706781157	0.0117522158551965	0.0931312192235447	-0.622250114772585	0.0549949046246717	0.323755369129029	-0.361299592008572	0.123584877614492	0.32207470284112
ENSOARG00000003190	STK24	1559.018310546875	1505.9132080078125	1621.11279296875	1459.5281982421875	1373.189208984375	1465.2567138671875	1142.56494140625	1390.796875	1302.88720703125	-0.124713800423547	0.0442905395695653	0.173022439504422	0.163960422618363	0.121583986929177	0.426724114847593	-0.288674223041911	0.0239286357279145	0.155968703272155
ENSOARG00000003206	CHORDC1	188.44052124023438	186.2592010498047	178.1692657470703	128.64373779296875	136.2097930908203	134.93994140625	165.09019470214844	156.56680297851562	155.65907287597656	-0.467682732796884	0.000197634120463388	0.0236288755749001	-0.255689994332781	0.00246043092174498	0.115619955857713	-0.211992738464102	0.00436520156063424	0.090814067755041
ENSOARG00000003211	CDS1	59.449031829833984	65.60465240478516	67.38500213623047	67.91085052490234	67.22036743164062	52.440547943115234	41.507911682128906	49.07742691040039	42.61812210083008	-0.0369561728108521	0.786042695514233	0.853329969966157	0.49381111875545	0.0312727384339002	0.271332889045915	-0.530767291566302	0.00423026452782984	0.0906579463767706
ENSOARG00000003220	Edc4	528.6671752929688	424.6009826660156	460.8529357910156	397.1565246582031	602.4921264648438	610.38134765625	567.865478515625	594.5277709960938	627.3816528320312	0.187181903485943	0.439588509706063	0.58920018525085	-0.152690583512245	0.451467405577041	0.686692846852151	0.339872486998187	0.0232586549541347	0.155337442966876
ENSOARG00000003222	CANT1	389.4560546875	395.2826843261719	478.30816650390625	255.097412109375	256.1726379394531	255.12399291992188	220.07302856445312	264.061279296875	302.07452392578125	-0.720749964750933	0.00448193598973379	0.0629171261471666	-0.0368262228721658	0.794258861487891	0.891248324077204	-0.683923741878767	0.0129368875481174	0.126823913996299
ENSOARG00000003226	Sgf29	75.44857025146484	79.2740478515625	72.14714813232422	63.7371940612793	61.877464294433594	68.79597473144531	76.37979888916016	79.924072265625	77.13960266113281	-0.222757233481473	0.0206865701415909	0.120342832650424	-0.263966129119652	0.00505201278315168	0.146910825513995	0.0412088956381792	0.399135508030755	0.60159577498436
ENSOARG00000003243	PSMB10	234.5530548095703	472.5810852050781	403.0712585449219	155.8748016357422	231.6956024169922	157.1994171142578	152.2246551513672	193.5478515625	111.68948364257812	-1.02710792445678	0.0657885843766645	0.207832579718706	0.251994906406626	0.445695990561784	0.682861771901322	-1.2791028308634	0.0432412925917929	0.202017913827282
ENSOARG00000003252	HK3	135.59371948242188	177.2502899169922	192.0201416015625	0	0	65.48247528076172	0	172.5182342529297	0	-2.94671447648438	0.00606158903273222	0.0701900912862837	-1.39756809230533	0.592984642228053	0.773596678751617	-1.54914638417906	0.138256933352895	0.340331989200175
ENSOARG00000003268	NAALAD2	24.767080307006836	27.68609619140625	30.464468002319336	0	0	0	25.68794059753418	20.507424354553223	15.326908111572266	-11.4325009173277	7.3515729198671e-05	0.0161666026773487	-11.0019305914846	0.00236890691672375	0.115372470201997	-0.430570325843096	0.104909615929889	0.299015309389441
ENSOARG00000003272	SLC12A4	272.84210205078125	265.5052185058594	219.94602966308594	111.10273742675781	136.94676208496094	158.80740356445312	189.564208984375	170.99034118652344	174.70330810546875	-0.898234602515312	0.00554553028371201	0.0677845163924169	-0.395712602509447	0.0454357580713332	0.306397142052621	-0.502522000005865	0.0131540512148971	0.127188549931107
ENSOARG00000003296	KLC2	471.6211242675781	415.8033142089844	449.0612487792969	378.5447998046875	339.2930603027344	340.87255859375	351.3756103515625	416.63909912109375	402.36846923828125	-0.336136354007823	0.0110002159833347	0.0899218496892155	-0.144672906166342	0.189867515845744	0.497990123880658	-0.191463447841481	0.096560901355859	0.291247210947611
ENSOARG00000003302	DNAJA3	299.355224609375	363.4856262207031	375.86590576171875	284.4166564941406	283.0259704589844	237.3765106201172	259.6239013671875	285.1304931640625	274.7174987792969	-0.368051899896512	0.0511307605203052	0.184433187662662	-0.0260298568393544	0.789768230978572	0.889047445670804	-0.342022043057158	0.0423077903354373	0.199548754726093
ENSOARG00000003312	Diras2	77.41165924072266	86.75141906738281	83.99398803710938	94.11537170410156	54.470123291015625	38.84933853149414	61.88197708129883	72.06468200683594	62.9935188293457	-0.404864443119694	0.291711395512581	0.460740428426413	-0.0713683733290237	0.859275367219241	0.930225174044283	-0.33349606979067	0.0159238103487114	0.137361260824687
ENSOARG00000003341	IFI6	43.807376861572266	80.6778793334961	60.78819274902344	0	0	0	65.0702133178711	0	0	-12.5924060261338	0.00440479558955658	0.062648058675547	-11.0828190672271	0.373900966300059	0.629838810837846	-1.50958695890673	0.172648499060507	0.379372099968429
ENSOARG00000003342	NFATC3	87.29422760009766	84.28931427001953	78.77565002441406	125.97676086425781	120.91597747802734	124.22258758544922	98.6397933959961	92.46375274658203	111.32958984375	0.567868156464186	0.000156694821014041	0.0233831036198173	0.295251364534661	0.0163608942412027	0.220815263595677	0.272616791929525	0.0463348039692735	0.207844336984749
ENSOARG00000003344	ESR1	14.351421356201172	43.55281448364258	40.04441833496094	0	0	0	0	37.7526741027832	0	-11.6728474537827	0.0238637503335854	0.1293141346227	-10.2974006211783	0.373900966300059	0.629838810837846	-1.37544683260436	0.267539660910873	0.477359036933928
ENSOARG00000003346	CYP1A2	0	0	0	51.1236457824707	40.69230651855469	58.069576263427734	0	0	18.75829315185547	12.2866109767495	0.000585755723457446	0.0322925943738345	2.99826063219316	0.00554942025701324	0.150734718552659	9.28835034455637	0.373900966300059	0.577759115884846
ENSOARG00000003349	EMID1	310.0415954589844	311.2984619140625	297.1065979003906	1634.4244384765625	754.4844360351562	936.8584594726562	677.2890625	754.477294921875	796.1129760742188	1.85641940819274	0.0402496451007466	0.165206304653223	0.57801614775675	0.247332748098426	0.545438789312811	1.27840326043599	0.000240558595614738	0.0349307087546992
ENSOARG00000003360	Esrp2	366.5000915527344	302.6462707519531	276.93499755859375	407.90667724609375	465.6419677734375	483.35186767578125	392.160888671875	440.2249755859375	410.606689453125	0.520278785908167	0.0174203017533974	0.111553069053469	0.12649729312876	0.228587398804136	0.531376606603039	0.393781492779406	0.0302127821509772	0.16985744793467
ENSOARG00000003361	SULT1A1	2617.573486328125	2021.3790283203125	2022.6060791015625	1283.72412109375	3074.688232421875	3888.776123046875	2752.616943359375	3285.932373046875	2893.71533203125	0.308042616740213	0.54235055175229	0.672552749931776	-0.115123618013336	0.785797414402256	0.886230828313237	0.423166234753549	0.041068583818653	0.196956922027272
ENSOARG00000003369	WIPI2	126.52552795410156	136.62257385253906	113.30926513671875	181.57164001464844	191.68450927734375	148.72799682617188	155.4521026611328	155.02947998046875	152.01719665527344	0.47151949766007	0.0294216737444622	0.141976276368001	0.174556431596022	0.202199897373222	0.511518322629093	0.296963066064048	0.0137461385150873	0.130161365184274
ENSOARG00000003370	Mme	1114.3026123046875	792.4882202148438	805.1845703125	2904.972412109375	3417.67333984375	3982.27490234375	3093.155029296875	586.4739990234375	951.8697509765625	1.92591739783312	0.00152574023117092	0.0439522175868445	1.15378235801467	0.0878868962750974	0.377487383504009	0.772135039818448	0.462811354256767	0.652028899599874
ENSOARG00000003371	PIAS2	16.479949951171875	16.341428756713867	22.867565155029297	10.945738792419434	19.612442016601562	27.185558319091797	31.23964500427246	28.469547271728516	26.08993911743164	0.0522735983445553	0.900845250026911	0.937129797097445	-0.57129851173076	0.130232879801691	0.436392417059633	0.623572110075315	0.0185329937129697	0.141929888718149
ENSOARG00000003385	FHDC1	209.76092529296875	203.96615600585938	202.9042205810547	314.78466796875	347.3153381347656	334.29107666015625	195.55027770996094	286.69305419921875	259.9804382324219	0.692303983764417	0.000198198954931215	0.0236288755749001	0.424857905276767	0.041694378196031	0.300378203407184	0.267446078487649	0.197745147189056	0.407477900947332
ENSOARG00000003393	USP36	99.39363098144531	74.08522033691406	75.54378509521484	148.07147216796875	181.68592834472656	141.9897003173828	198.54473876953125	156.78854370117188	183.24267578125	0.921736760907344	0.00744266337678607	0.0759314500375484	-0.191136178504238	0.268559493971957	0.561767738342405	1.11287293941158	0.00278305169353885	0.0804743792583597
ENSOARG00000003411	AKAP8L	110.07295989990234	109.94017791748047	105.46705627441406	129.12664794921875	129.39002990722656	133.52760314941406	109.19807434082031	124.4185562133789	125.96040344238281	0.268446858367091	0.000436584872187218	0.0283188701158852	0.124715734900776	0.122246098046127	0.426975202072205	0.143731123466315	0.110375127541273	0.305990949570099
ENSOARG00000003417	Ehmt2	178.67584228515625	178.81964111328125	165.92819213867188	223.41539001464844	219.47430419921875	213.06033325195312	204.80532836914062	242.10841369628906	216.25930786132812	0.325606727601494	0.00107730872614498	0.0390110717666734	-0.0157994701333922	0.843563548241012	0.920646550381644	0.341406197734887	0.0169982757401024	0.138864005759811
ENSOARG00000003423	CYP1A1	0	0	0	131.17340087890625	116.98411560058594	188.43685913085938	57.13227844238281	60.29411506652832	63.45595169067383	13.8290434238814	0.0026351542394943	0.0526817925975937	1.27124194271019	0.0177025616007735	0.227758202337167	12.5578014811712	5.01091913626637e-06	0.00830591481684375
ENSOARG00000003426	PEG3	720.7351684570312	579.9935302734375	654.9126586914062	1042.2000732421875	938.692626953125	779.5936279296875	929.918212890625	939.781982421875	1147.847412109375	0.497280635363532	0.0361925770315005	0.1569219709107	-0.128454076451179	0.457542254078289	0.690379360304673	0.625734711814711	0.0124103395543747	0.125396756650807
ENSOARG00000003437	Pitx2	41.7169189453125	38.55522537231445	33.516746520996094	35.32438564300537	39.12245178222656	31.52631950378418	83.8027572631836	67.37350273132324	50.94424819946289	-0.102660839359947	0.46665708218545	0.613449801238258	-0.931516837006328	0.0301602277986755	0.267097812148719	0.828855997646381	0.0395424087738846	0.193092139326746
ENSOARG00000003441	NDP	54.80986022949219	175.20079040527344	115.00532531738281	0	0	0	0	0	0	-13.4894130462069	0.0296783834275498	0.142195544666369	0	1	1	-13.4894130462069	0.0296783834275498	0.168634504265671
ENSOARG00000003443	RBBP5	242.2592315673828	322.4697265625	277.4858093261719	410.91644287109375	381.3193359375	360.1665954589844	370.0279235839844	307.0195617675781	387.5213623046875	0.452384460801208	0.0197411783585037	0.117356306450048	0.114375283373298	0.362857093570356	0.626299077579029	0.338009177427911	0.0927889043631269	0.286529273117901
ENSOARG00000003468	WDFY3	343.8597412109375	332.3888244628906	358.19036865234375	269.7876281738281	271.2483825683594	273.2819519042969	298.8157653808594	333.81982421875	300.5792541503906	-0.345184350096133	0.000621890043350549	0.0331135150479943	-0.196617028677303	0.0256478909944862	0.253508809753255	-0.148567321418829	0.0683221239667068	0.246654626681264
ENSOARG00000003469	RBM34	27.114938735961914	28.141616821289062	24.07749366760254	40.439266204833984	41.62102127075195	30.02961540222168	26.413219451904297	29.658424377441406	30.009563446044922	0.498644233800257	0.0481007266906491	0.178475613071177	0.38088610848662	0.0878355918906525	0.377487383504009	0.117758125313636	0.250041108010087	0.462153964258301
ENSOARG00000003470	KIF3B	19.13340187072754	22.11587142944336	24.00401496887207	34.66138458251953	31.544679641723633	28.629047393798828	25.3185977935791	28.231426239013672	24.292926788330078	0.539370695042953	0.0117766976414011	0.0932301909004603	0.284854899487176	0.0545133362179563	0.323691772127163	0.254515795555777	0.0852258345702256	0.275769211686829
ENSOARG00000003475	NRDE2	19.936023712158203	22.043190002441406	21.472999572753906	27.714122772216797	26.50406265258789	27.632320404052734	26.272180557250977	31.493741989135742	24.79019546508789	0.367320844621106	0.00116054996250217	0.0395018130603272	-0.0123838008885	0.915017371404113	0.961003113387675	0.379704645509606	0.0402510559714301	0.195221949903897
ENSOARG00000003487	MCMBP	134.46929931640625	137.15757751464844	135.01251220703125	115.88194274902344	102.6076889038086	123.47442626953125	109.8763656616211	107.94635009765625	99.8525161743164	-0.249905269452434	0.0248079998784395	0.131888913903623	0.106292086478177	0.301295836685238	0.579340547709879	-0.356197355930611	0.000734584814080829	0.0514474085104898
ENSOARG00000003489	GGPS1	109.65805053710938	121.64362335205078	96.14522552490234	84.130126953125	85.6287841796875	92.40955352783203	94.91807556152344	81.97093200683594	73.98303985595703	-0.320766811082751	0.0492046899782034	0.180773752311225	0.0635424269408867	0.599380015201202	0.777729579751437	-0.384309238023637	0.0558567443803836	0.225574197824988
ENSOARG00000003496	TBCE	344.2636413574219	382.8879699707031	383.17694091796875	310.6942443847656	311.2964172363281	292.11669921875	385.6217346191406	371.9007873535156	365.04901123046875	-0.280551117851897	0.010417090324538	0.0878919926402968	-0.296371857016992	0.0013495102863423	0.110432557537105	0.0158207391650955	0.789068155118652	0.882593952044525
ENSOARG00000003504	XPOT	138.78802490234375	112.09956359863281	123.8504638671875	74.71639251708984	68.39012145996094	77.3644790649414	89.84004974365234	95.3260498046875	102.46974182128906	-0.765293626436776	0.00325375659677818	0.0572804399815688	-0.38365460096166	0.00776098022360874	0.171825707618187	-0.381639025475117	0.0273271869802715	0.163560201896146
ENSOARG00000003519	TTC7B	287.83673095703125	259.61871337890625	270.0413513183594	506.07550048828125	558.562255859375	509.4593505859375	348.62274169921875	335.71014404296875	379.19415283203125	0.945239563460697	0.000180648239441366	0.0236288755749001	0.565667832142363	0.00133110811593067	0.110432557537105	0.379571731318334	0.0058461578910311	0.0966979392444166
ENSOARG00000003523	RAB1B	253.65464782714844	226.33877563476562	223.90966796875	145.27474975585938	171.2590789794922	173.68307495117188	189.94174194335938	204.5982208251953	213.7349395751953	-0.521956589982284	0.0056696948729723	0.0682062081625769	-0.311303247132998	0.0262391138697125	0.25464126432008	-0.210653342849286	0.0538646431398722	0.222263129389261
ENSOARG00000003536	PDF	87.02450561523438	77.21648406982422	91.9146728515625	130.85952758789062	95.3611831665039	95.21450805664062	60.80253601074219	69.46636199951172	73.59879302978516	0.327507225838743	0.159762431539582	0.331551826692129	0.656894854871256	0.0345250531297572	0.283589989931864	-0.329387629032514	0.0384361988371825	0.190684754154599
ENSOARG00000003538	CYTH1	364.7803649902344	407.125	430.6134338378906	310.33160400390625	330.33660888671875	339.5596923828125	330.0743713378906	408.70819091796875	362.1601257324219	-0.294870324343922	0.0246560457534426	0.131555318934292	-0.167550244867743	0.174510801813808	0.482620766026518	-0.127320079476179	0.320300103889426	0.528440791094312
ENSOARG00000003542	HDHD2	327.6549987792969	350.1592712402344	269.0931701660156	482.10235595703125	562.91748046875	520.249267578125	325.4154357910156	346.5535888671875	319.5576171875	0.725115394473136	0.00357672993166363	0.0584441406821408	0.658687266710149	0.00150789727725221	0.111903978991817	0.0664281277629872	0.591221223540151	0.748559249479013
ENSOARG00000003550	MAP3K6	19.464488983154297	18.798606872558594	18.64577865600586	23.03339958190918	14.005487442016602	13.635137557983398	10.293380737304688	11.801459312438965	9.48875904083252	-0.167407233836237	0.537210424320628	0.667883230236457	0.682070831663116	0.113209831321095	0.418468844112684	-0.849478065499354	0.000307516019938966	0.0362292844530346
ENSOARG00000003553	NPM1	2068.9873046875	2169.483642578125	2343.844482421875	3961.177001953125	2638.108642578125	2404.9296875	3203.541259765625	2567.20556640625	3064.673583984375	0.452005395461107	0.175612933008578	0.347825462728328	0.0273017754059367	0.919303475031795	0.962798043390467	0.424703620055171	0.0229595485785565	0.154534658571167
ENSOARG00000004133	NPM1	2068.9873046875	2169.483642578125	2343.844482421875	3961.177001953125	2638.108642578125	2404.9296875	3203.541259765625	2567.20556640625	3064.673583984375	0.452005395461107	0.175612933008578	0.347825462728328	0.0273017754059367	0.919303475031795	0.962798043390467	0.424703620055171	0.0229595485785565	0.154534658571167
ENSOARG00000017399	NPM1	2068.9873046875	2169.483642578125	2343.844482421875	3961.177001953125	2638.108642578125	2404.9296875	3203.541259765625	2567.20556640625	3064.673583984375	0.452005395461107	0.175612933008578	0.347825462728328	0.0273017754059367	0.919303475031795	0.962798043390467	0.424703620055171	0.0229595485785565	0.154534658571167
ENSOARG00000021035	NPM1	2068.9873046875	2169.483642578125	2343.844482421875	3961.177001953125	2638.108642578125	2404.9296875	3203.541259765625	2567.20556640625	3064.673583984375	0.452005395461107	0.175612933008578	0.347825462728328	0.0273017754059367	0.919303475031795	0.962798043390467	0.424703620055171	0.0229595485785565	0.154534658571167
ENSOARG00000003559	ABCC3	345.2008056640625	345.4803466796875	324.4974060058594	319.9441223144531	261.8241271972656	262.36102294921875	281.81573486328125	344.5947265625	275.2364501953125	-0.266197643797637	0.0497391140711426	0.181574965862255	-0.095098624727271	0.549045105797215	0.750257825937526	-0.171099019070366	0.177754384935109	0.384170861408267
ENSOARG00000003565	Efna4	42.98652648925781	0	0	67.77175521850586	89.84710693359375	45.69640350341797	130.53968811035156	89.13717651367188	47.73466491699219	2.24176209839019	0.049472044806653	0.181498667450175	-0.395343126988026	0.474401568135597	0.701513404708148	2.63710522537822	0.0549856428143276	0.223467755948688
ENSOARG00000003566	Brcc3	76.22550201416016	78.46769714355469	82.0889663696289	72.56632995605469	72.564453125	65.9786376953125	70.3485107421875	58.019527435302734	61.51832962036133	-0.16556946051108	0.0370659278284815	0.15857121729982	0.152854624359825	0.173317464544658	0.48103176343098	-0.318424084870905	0.0181001936045615	0.1408517568387
ENSOARG00000003571	LYST	46.06547546386719	39.83698654174805	46.63570022583008	43.617332458496094	52.03679656982422	54.395179748535156	33.36639404296875	40.9044303894043	32.78189468383789	0.179028852657637	0.211619325993211	0.384106616920668	0.487115232640011	0.0267316479220465	0.254877243505802	-0.308086379982375	0.0670405283414698	0.244109165024162
ENSOARG00000003572	RPS6KA5	39.23470687866211	30.607072830200195	25.920257568359375	42.06951141357422	43.82627487182617	41.79574203491211	65.22126770019531	65.16954803466797	53.501129150390625	0.415137062628094	0.05443654929042	0.19054017748029	-0.5261954732309	0.00901707074856469	0.182074566232057	0.941332535858994	0.00597311028491012	0.0974196034255093
ENSOARG00000003575	CYB5B	2587.04150390625	2681.48974609375	2818.045166015625	4423.85498046875	3603.70361328125	4075.24462890625	2154.19921875	2269.68701171875	2373.84814453125	0.581740291261732	0.00561051072749017	0.0681501724929821	0.832215345780949	0.00198296842805021	0.111903978991817	-0.250475054519217	0.00963047786904045	0.112840256080797
ENSOARG00000003582	AP5Z1	97.07079315185547	113.85521697998047	129.62228393554688	136.33026123046875	183.45263671875	168.40357971191406	143.95352172851562	131.07992553710938	123.78629302978516	0.519572929079874	0.0426612067845163	0.170089233771741	0.291695514009077	0.119694272451996	0.423586211629116	0.227877415070797	0.15487694306929	0.360699027987015
ENSOARG00000003585	ELMO1	177.5800323486328	201.1259002685547	184.29200744628906	233.3834991455078	276.7557067871094	275.24566650390625	249.481689453125	230.37896728515625	239.48155212402344	0.480270166354218	0.00945746853052122	0.0842622532295352	0.126721550390582	0.222238080384505	0.528932961001805	0.353548615963636	0.00427068655222825	0.0906579463767706
ENSOARG00000003586	IGF2	326.0303649902344	204.32589721679688	293.2242431640625	379.1097106933594	294.34600830078125	274.1136169433594	809.4383544921875	639.3157958984375	740.0036010742188	0.202321831682862	0.442485584232778	0.591466695604753	-1.20780887021842	0.00216865315323663	0.111903978991817	1.41013070190128	0.00176026363005851	0.0693955245974265
ENSOARG00000003588	THNSL1	23.98602867126465	30.42386817932129	25.846017837524414	50.440555572509766	53.920528411865234	51.781803131103516	35.67690658569336	28.75031852722168	35.415287017822266	0.960187225990233	0.000306643708336757	0.0274005538920684	0.645140711451669	0.00164158434047206	0.111903978991817	0.315046514538564	0.092511562851128	0.286299717199311
ENSOARG00000003592	LRP2	1153.0894775390625	1012.6920776367188	904.796875	1475.1329345703125	1844.2777099609375	1308.456298828125	3195.679443359375	854.9480590820312	941.4957885742188	0.591836932298748	0.0405163829155025	0.165427710496385	-0.109306179182295	0.88419124127441	0.943801003661576	0.701143111481044	0.452054542525567	0.644702258960514
ENSOARG00000003596	HEATR6	55.52849197387695	48.845115661621094	52.07392501831055	60.11606216430664	70.63873291015625	64.71284484863281	57.771324157714844	64.97056579589844	53.15024948120117	0.321250880214503	0.0226085829016475	0.12621725219171	0.15223877546085	0.228525545610458	0.531376606603039	0.169012104753652	0.175609094204787	0.382404789453225
ENSOARG00000003599	BOLA2	519.2012329101562	499.8909912109375	453.2740478515625	728.69189453125	654.8665161132812	707.6857299804688	501.30230712890625	504.9309997558594	486.7343444824219	0.506224891163174	0.00217656727838293	0.0503590298278241	0.486178591586727	0.000918660833245138	0.0970655485695434	0.0200462995764475	0.752658268144608	0.85902570491571
ENSOARG00000003600	ACYP2	111.30909729003906	208.54754638671875	166.233154296875	131.59732055664062	146.71060180664062	151.04493713378906	83.86402130126953	126.04515838623047	86.82586669921875	-0.179059055060262	0.546710533101211	0.676341133725145	0.532988471397474	0.0405966052004945	0.297920877366335	-0.712047526457736	0.113603878505012	0.310825736230374
ENSOARG00000003601	NQO1	76.6543960571289	190.5338897705078	139.48284912109375	444.9974365234375	590.3800048828125	704.84423828125	127.87178802490234	172.269287109375	220.72669982910156	2.0973365980668	0.00563428702700743	0.0682062081625769	1.74028200843669	0.00702308611748811	0.163376523093123	0.357054589630117	0.420741404550819	0.620417996771257
ENSOARG00000003603	DPYSL3	1346.383056640625	3125.61962890625	2635.09326171875	599.6549072265625	1020.833984375	413.1828308105469	1329.13916015625	1837.9053955078125	810.2758178710938	-1.80517335958694	0.0392051269798222	0.162897197830645	-0.967709959521402	0.135158237264605	0.442024066150832	-0.837463400065541	0.161257049817086	0.367305099700565
ENSOARG00000003624	DOCK9	449.1721496582031	330.5390625	375.2564697265625	615.8446044921875	671.921142578125	716.791748046875	630.5886840820312	534.8323974609375	539.0524291992188	0.795431314797158	0.00332950961773311	0.0572804399815688	0.233957619049692	0.0794485295247511	0.366610433457054	0.561473695747466	0.0171043108997411	0.138943482690269
ENSOARG00000003626	NUMA1	1163.9302978515625	1100.8975830078125	1042.8848876953125	1885.7022705078125	1450.8818359375	1364.6099853515625	1520.4197998046875	1437.6876220703125	1409.818359375	0.507193283529105	0.0480647599165108	0.178475613071177	0.106078901809241	0.536825721959944	0.743635631239595	0.401114381719864	0.00184391090655832	0.0700233757176542
ENSOARG00000003636	FUNDC1	49.243064880371094	50.37336730957031	36.98541259765625	87.12161254882812	60.599830627441406	66.04763793945312	56.21503829956055	42.55118179321289	39.544677734375	0.64607623415479	0.0483021154253619	0.178768071212986	0.62813836713783	0.0584029893770385	0.329794381952859	0.0179378670169594	0.936182782786	0.966989221554768
ENSOARG00000003640	BRD4	229.57664489746094	235.2217254638672	239.86453247070312	523.3460693359375	306.9017639160156	298.3774108886719	298.617431640625	307.9825439453125	343.1943054199219	0.679561353930822	0.127521792761058	0.294325412047225	0.248879549606912	0.470396549105773	0.698292497292403	0.43068180432391	0.00417599582818226	0.0904295029757351
ENSOARG00000003642	Ewsr1	549.4158935546875	734.162841796875	619.7274169921875	1629.1181640625	1119.8043212890625	1048.4454345703125	1427.7528076171875	929.9581298828125	865.2954711914062	0.99649214378941	0.0295817716524521	0.142195544666369	0.236592728686363	0.494452411561025	0.717408183552707	0.759899415103048	0.0768813800527517	0.261908785508366
ENSOARG00000003643	ARFIP1	1069.49658203125	929.9235229492188	1230.41845703125	934.77783203125	716.521728515625	808.9393310546875	642.3406372070312	848.3584594726562	710.7113037109375	-0.392663646597808	0.0753122809080402	0.224665261618996	0.160370283129317	0.380358942150529	0.634257918549595	-0.553033929727125	0.0317299950663833	0.1738329680381
ENSOARG00000003648	Ccnl2	58.86227798461914	63.834373474121094	46.59253692626953	120.14290618896484	94.88536071777344	88.44135284423828	61.69645690917969	62.71299362182617	51.9863166809082	0.842062257169624	0.0150266086065202	0.104674601529649	0.782736153519632	0.0145124247453208	0.20901525230432	0.0593261036499914	0.720120321194445	0.837679990567951
ENSOARG00000003654	SMAD2	244.0001220703125	225.3809814453125	226.8304901123047	224.39215087890625	214.2953338623047	261.5996398925781	335.7887878417969	327.18756103515625	285.3623352050781	0.00842072389608481	0.934694285000429	0.960263429574909	-0.43745582418089	0.0175397664292494	0.226878775742072	0.445876548076975	0.00729414529485833	0.106288516930618
ENSOARG00000003658	ABCF2	314.0606994628906	332.1182556152344	305.7389221191406	218.8422088623047	238.64373779296875	223.51580810546875	241.16636657714844	277.3453674316406	268.0864562988281	-0.48317860063181	0.000775170136869451	0.0346331761150754	-0.207968351454379	0.0467983461191103	0.307765083241676	-0.275210249177431	0.0145387457080961	0.13273014735093
ENSOARG00000003660	TMEM222	23.340229034423828	18.51682472229004	22.322050094604492	73.43467712402344	67.09911346435547	41.64607238769531	14.61325740814209	28.517257690429688	14.592230796813965	1.50518795128988	0.0160803379815348	0.107551300633846	1.65815166526943	0.0182412450576979	0.228591444040774	-0.15296371397955	0.681083645442508	0.811910027500733
ENSOARG00000003671	PAG2	1141.9537353515625	1104.5650634765625	1383.951904296875	223.39369201660156	133.3619842529297	78.64006805419922	401.8592224121094	815.5474243164062	785.3045654296875	-3.05975739935192	0.000394176913524684	0.0283188701158852	-2.20155519035288	0.0201117772744151	0.238700696994355	-0.858202208999034	0.0271555331995428	0.163560201896146
ENSOARG00000003683	NDUFA7	627.4544677734375	632.1215209960938	572.1133422851562	512.6983642578125	471.38629150390625	493.45855712890625	472.0826416015625	473.1288146972656	429.3469543457031	-0.309974507009988	0.00648216668127328	0.0718225613872474	0.104232110521329	0.140620527506634	0.448761896895144	-0.414206617531317	0.00318760624093811	0.083717739584638
ENSOARG00000003699	ZNF22	15.323777198791504	14.177122116088867	16.47043228149414	63.82679748535156	49.4944953918457	48.983673095703125	23.19354820251465	24.012920379638672	26.35736083984375	1.81990078137218	0.00138986584855197	0.0418739888670564	1.14163865463743	0.00395882616620834	0.131746379519873	0.678262126734753	0.00135306892443258	0.0636389866449241
ENSOARG00000003704	NUDT16L1	39.97743606567383	41.643226623535156	43.033226013183594	27.36659049987793	44.704952239990234	33.78726577758789	36.98210525512695	28.636457443237305	34.28068161010742	-0.235786568765795	0.289651388642804	0.458698287901642	0.0835956512248276	0.741862159028143	0.865042211532141	-0.319382219990622	0.0342323748663711	0.179918863448034
ENSOARG00000003705	CLIC2	99.43040466308594	125.83148193359375	144.89344787597656	329.0609130859375	515.7274169921875	463.13970947265625	419.55023193359375	326.7169494628906	196.69764709472656	1.82108044270439	0.00542285541521209	0.0672214266441428	0.47200730172751	0.226674737983647	0.531376606603039	1.34907314097688	0.0443522063021164	0.204164195512355
ENSOARG00000003712	SPG11	87.54688262939453	79.19312286376953	94.93579864501953	100.8191146850586	115.36750030517578	118.502197265625	122.16365051269531	95.94609069824219	87.06814575195312	0.355039794718395	0.0265424753015617	0.136019250490666	0.133169897428779	0.453507213409429	0.687686785696523	0.221869897289616	0.274969490605649	0.484048423587988
ENSOARG00000003713	ACTN2	7786.67724609375	8196.201171875	8325.048828125	6368.2392578125	5689.8125	4794.8544921875	5027.84765625	6211.77490234375	5781.43505859375	-0.528429476261557	0.00680170456430499	0.0735416568607886	-0.0143232800950839	0.926667623118581	0.967661862098806	-0.514106196166473	0.00314054993234043	0.0835473565651546
ENSOARG00000003714	ENPEP	1485.0645751953125	1696.2215576171875	1934.1177978515625	3183.069091796875	2146.974853515625	2583.474365234375	2041.81884765625	3252.76806640625	1994.8701171875	0.629471087454096	0.0463447225023484	0.176350402708398	0.118507895570177	0.704030066762951	0.842408763893363	0.510963191883919	0.168475537216132	0.374599929386967
ENSOARG00000003719	PDCD11	70.98321533203125	81.04801940917969	67.80060577392578	83.74649047851562	100.00101470947266	101.5402603149414	93.45805358886719	93.35575866699219	92.28873443603516	0.376017516777514	0.0349097430861642	0.154637232337231	0.0316225901751063	0.736058404531804	0.861245941726406	0.344394926602408	0.0078901682872914	0.108889775488289
ENSOARG00000003722	KANK3	70.67264556884766	72.37895965576172	75.96631622314453	99.59212493896484	116.80711364746094	112.1238784790039	116.0226058959961	143.40223693847656	91.9021224975586	0.58494596651508	0.00244740443994526	0.0521207971641411	-0.0968194199980157	0.654373516274725	0.812246481801008	0.681765386513095	0.0420362086158659	0.199297609472016
ENSOARG00000003723	DHX38	69.20613861083984	69.0516128540039	72.64691925048828	107.79226684570312	90.49488830566406	84.51355743408203	79.826416015625	89.74040222167969	81.55610656738281	0.423194709824361	0.0276296791765438	0.138434237357752	0.171392018312645	0.238078757857815	0.538656654128828	0.251802691511716	0.0149313726919985	0.134037518830943
ENSOARG00000003730	STK10	458.02679443359375	473.3983154296875	489.2496337890625	870.2941284179688	740.06787109375	859.0692749023438	553.6227416992188	609.0713500976562	654.0048828125	0.79760252370384	0.00120461416461778	0.0396631686773537	0.442859432203623	0.0128004126667473	0.199490468502736	0.354743091500217	0.0122272195391485	0.125396756650807
ENSOARG00000003734	SLC50A1	72.5320053100586	92.8919448852539	99.95658111572266	53.072994232177734	65.40735626220703	40.73863220214844	42.09516525268555	68.6792984008789	55.683815002441406	-0.737050186692582	0.0312706710998642	0.145476885878197	-0.0641482736701829	0.829024045878325	0.912736571683628	-0.672901913022399	0.0427333185216923	0.200851764321424
ENSOARG00000003751	COPG1	2303.1923828125	2197.830322265625	2051.885986328125	1261.4110107421875	1867.09716796875	1680.5589599609375	2082.065185546875	1982.6199951171875	1836.18408203125	-0.446378361669911	0.039690214013739	0.16394884364655	-0.295170427310705	0.132119810942815	0.438169258474192	-0.151207934359207	0.100159905296524	0.293938506521396
ENSOARG00000003753	PSME4	122.06672668457031	104.3451156616211	128.17657470703125	87.73760986328125	96.24396514892578	93.70746612548828	73.6504135131836	91.21186065673828	77.83487701416016	-0.352675167061125	0.0277230974184673	0.138510611406996	0.194313069009887	0.117645989856729	0.422839704970134	-0.546988236071012	0.0137728102969379	0.130255264292452
ENSOARG00000003760	DHODH	151.8479461669922	143.3751983642578	152.70993041992188	124.15603637695312	136.6436767578125	149.70651245117188	111.38265991210938	122.88507080078125	136.04879760742188	-0.125879095803403	0.191892164470735	0.363049327475175	0.148645158862655	0.261534125585609	0.556713996798524	-0.274524254666058	0.0285712960531435	0.166501690792457
ENSOARG00000003763	AGO2	204.3457489013672	265.3145751953125	249.0525360107422	346.3916015625	326.43890380859375	308.7465515136719	303.0653076171875	311.73541259765625	264.8130187988281	0.449686027442999	0.0145138031937264	0.102947359514625	0.158231389874777	0.132920606704046	0.438220863662957	0.291454637568222	0.082215609652268	0.27043691345184
ENSOARG00000003764	AGPAT2	64.58258056640625	66.88726806640625	57.81247329711914	83.14266204833984	88.88504791259766	95.44039916992188	53.95901870727539	54.79486846923828	53.36196517944336	0.498827209284025	0.00433407368389476	0.062217462412842	0.722341715332887	0.000603409380724359	0.084872532415496	-0.223514506048862	0.0302978716898774	0.170061844416684
ENSOARG00000003779	NCOA2	97.69798278808594	75.0537338256836	81.96958923339844	150.48927307128906	116.26024627685547	121.25791931152344	120.64604949951172	133.9140167236328	123.11457824707031	0.607164674119307	0.0243346549133824	0.130557354932115	0.0389403808235592	0.778093655893745	0.883510253054313	0.568224293295747	0.00639776960625229	0.0998252233174196
ENSOARG00000003782	B2M	5373.51708984375	10319.1611328125	9121.396484375	3616.0478515625	5427.09716796875	1762.5142822265625	3139.322265625	3711.6015625	2511.570556640625	-1.19937155874757	0.0629200953458596	0.203921296393273	0.206822246764739	0.68792057339891	0.834042232131898	-1.40619380551231	0.0281031919814206	0.165385476505347
ENSOARG00000003788	MUC1	2234.8994140625	2435.203857421875	2196.250244140625	3424.217529296875	2449.40673828125	2222.3671875	1103.4329833984375	1933.635009765625	1643.33544921875	0.237663630680516	0.336953067619216	0.503443296905381	0.790574874445311	0.0614699322908792	0.335110276037374	-0.552911243764796	0.0456659510859019	0.206742852728943
ENSOARG00000003836	SLC9A1	53.342750549316406	64.15860748291016	69.08888244628906	131.70530700683594	122.5397720336914	102.0561752319336	128.95046997070312	70.01695251464844	79.13248443603516	0.933224033513847	0.0046765661117932	0.0643462388550095	0.357494300317351	0.268525035994275	0.561767738342405	0.575729733196495	0.181775957799165	0.387688970077013
ENSOARG00000003842	A1BG	584.1369018554688	814.7324829101562	974.9193115234375	5255.67626953125	2474.47802734375	1477.5184326171875	1614.70458984375	1631.9947509765625	1522.67041015625	1.95564503768446	0.115457649889292	0.280536262999239	0.949037922636536	0.260947123121353	0.556544015129054	1.00660711504793	0.00251805891177919	0.0786256037603443
ENSOARG00000003850	FITM2	79.1797866821289	113.48532104492188	114.8936767578125	135.13748168945312	131.17491149902344	138.0133514404297	88.94705200195312	105.87714385986328	101.77204895019531	0.394655884497607	0.0528033360349505	0.187696906417789	0.447017735211215	0.00278654510237446	0.121884725776948	-0.0523618507136084	0.788515222344685	0.882256381477775
ENSOARG00000003867	CYP11A1	1338.1370849609375	1220.622802734375	418.2827453613281	2901.428955078125	3270.81689453125	4022.299072265625	2160.912353515625	2046.8624267578125	1140.1103515625	1.77584558868057	0.00537592273725033	0.0669750374349103	0.930756992808826	0.0248925214078762	0.251971954980247	0.845088595871741	0.142301899718768	0.345364251609084
ENSOARG00000003886	CHRAC1	269.9191589355469	246.3423309326172	211.19837951660156	166.5247039794922	166.7323760986328	169.32215881347656	178.67906188964844	183.57260131835938	195.7921142578125	-0.533516587385674	0.0118038832837372	0.0933387871877708	-0.151027227177203	0.0232168115585118	0.24860536233591	-0.382489360208471	0.0337928693069492	0.179199021822799
ENSOARG00000003891	PTRH2	412.6941833496094	441.3940734863281	471.73870849609375	283.53289794921875	383.62188720703125	374.51300048828125	350.89569091796875	357.8537902832031	303.3696594238281	-0.347997261705545	0.0590836447437737	0.198580308792951	0.0415161133440312	0.799293852005664	0.894615396398691	-0.389513375049576	0.0123666318495048	0.125396756650807
ENSOARG00000003894	THBS3	141.08168029785156	154.2329559326172	147.65731811523438	242.0908660888672	311.4576110839844	203.38247680664062	348.1317138671875	275.3943099975586	202.6569061279297	0.772946344832089	0.0303094214814961	0.143586497621664	-0.126299546658861	0.683230456836904	0.831080202073242	0.89924589149095	0.0388045956380277	0.19141612402677
ENSOARG00000003895	MYCT1	116.6803970336914	154.84161376953125	157.26504516601562	308.02032470703125	225.5029296875	289.18988037109375	219.56532287597656	208.61972045898438	183.45205688476562	0.940128121558095	0.00963297234471088	0.0847950360346294	0.427713557326808	0.0606449257082911	0.333272323322298	0.512414564231286	0.0228080637457221	0.154534658571167
ENSOARG00000003896	LAMTOR1	842.0214233398438	872.7091674804688	917.0050048828125	814.514892578125	728.475341796875	831.0203247070312	752.1670532226562	652.779541015625	662.7894897460938	-0.148688200382482	0.0896251917603006	0.243729753345134	0.19927429312908	0.0849860998419413	0.371866983665098	-0.347962493511562	0.00804180513923067	0.108889775488289
ENSOARG00000003898	SH3PXD2B	50.687530517578125	73.67183685302734	69.83132934570312	39.84175491333008	39.94120788574219	35.81571578979492	74.82585144042969	45.46939468383789	51.755619049072266	-0.748349179356991	0.0223594695308667	0.125232360326338	-0.573710240362744	0.105479132243053	0.406340324111742	-0.174638938994247	0.552980936143465	0.721368578841565
ENSOARG00000003908	IRF5	16.73883056640625	31.81734848022461	24.139970779418945	0	0	0	19.97271156311035	14.585793495178223	9.180471420288086	-11.2427007412914	0.00510106625341402	0.065832036575029	-10.5097412446891	0.00944920408319082	0.183961852016028	-0.732959496602255	0.145701277531706	0.348624725001995
ENSOARG00000003912	MTX1	258.9366455078125	238.2728271484375	237.60841369628906	196.79324340820312	194.30853271484375	201.80345153808594	182.8312530517578	197.04159545898438	178.68431091308594	-0.309585226747606	0.00298311144541613	0.0556132095363669	0.0860965919550808	0.12803864140484	0.433137155789124	-0.395681818702687	0.00277355645233083	0.0804743792583597
ENSOARG00000003915	SRGAP1	132.7288360595703	141.1741485595703	120.67450714111328	166.05091857910156	160.8057403564453	141.62326049804688	120.3060073852539	128.6046600341797	128.6038360595703	0.247678549174236	0.0607197713289643	0.200524852298797	0.311455139183332	0.0186644879607563	0.22888129152531	-0.0637765900090959	0.43484003058746	0.631977266365099
ENSOARG00000003926	CARMIL1	144.39479064941406	150.7639923095703	132.4656982421875	263.7552795410156	236.70590209960938	164.7579803466797	176.9955596923828	187.73582458496094	196.33865356445312	0.637485278111636	0.0577131684857252	0.196736107511369	0.245648854480268	0.312520672854917	0.589198709344377	0.391836423631368	0.00456609224429685	0.090814067755041
ENSOARG00000003932	RET	255.35169982910156	233.72549438476562	172.35459899902344	257.0502624511719	275.4223937988281	315.6513671875	161.44422912597656	135.06504821777344	185.29678344726562	0.358682855767106	0.109115309206998	0.272577896457327	0.815822707549777	0.00566377202251333	0.151089256660725	-0.457139851782671	0.105981463412979	0.300583690832725
ENSOARG00000003936	CALB2	68.82681274414062	65.44412994384766	77.43340301513672	82.80445861816406	101.22601318359375	92.0152359008789	141.64268493652344	51.95415115356445	77.80760955810547	0.382856284333808	0.0286001494343671	0.13972229880655	0.0244628159859737	0.95733688134563	0.984566333586576	0.358393468347835	0.500370533936716	0.679152988121319
ENSOARG00000003942	ZNF830	81.61365509033203	74.03485107421875	66.94605255126953	151.3673095703125	87.96659851074219	91.59483337402344	94.3105239868164	87.0656967163086	99.8548355102539	0.572102269748801	0.160431346170479	0.331876872040795	0.23476467709434	0.472086378137077	0.699580538245832	0.337337592654461	0.0254792086280004	0.159867124999254
ENSOARG00000003944	TRAM1	367.2704772949219	448.6595764160156	421.3774719238281	342.681396484375	352.4510498046875	320.7385559082031	343.1379089355469	361.766845703125	330.803955078125	-0.284486901627317	0.0453179613807964	0.174550481173166	-0.0279010892107119	0.637681721951479	0.80241788709142	-0.256585812416605	0.0582025646843968	0.229562018192035
ENSOARG00000003949	TRIM28	1884.1094970703125	1450.687255859375	1729.01318359375	1727.18896484375	1615.9930419921875	1469.6131591796875	2054.787109375	1820.236328125	1977.0849609375	-0.0733482330306788	0.59991140018328	0.718710313611468	-0.28208146964098	0.0270282135833892	0.25530660072572	0.208733236610302	0.142805936479198	0.345799853921572
ENSOARG00000003953	PPAT	64.1822738647461	60.73370361328125	62.52281951904297	32.24356460571289	53.29132843017578	30.669361114501953	54.8907585144043	50.698123931884766	44.84578323364258	-0.68975671427689	0.032092698984623	0.147942235265904	-0.372474169635088	0.219876432118138	0.527150095941952	-0.317282544641802	0.0160382636871829	0.137361260824687
ENSOARG00000003957	RPL13	1949.036865234375	1820.41748046875	2008.498291015625	2377.910400390625	2293.303955078125	2164.330810546875	1511.336181640625	1863.1058349609375	1869.1031494140625	0.24249802612383	0.0133410412029701	0.0985643920918587	0.382513854776434	0.0165019659140177	0.220832652131114	-0.140015828652604	0.244419400995189	0.456590522866118
ENSOARG00000003980	SEC23IP	608.98974609375	626.4056396484375	589.9923706054688	457.8349914550781	538.6102294921875	513.5320434570312	612.0363159179688	569.50439453125	561.1707153320312	-0.273676132559364	0.0157225124171304	0.106748307013774	-0.206806867319084	0.0533886380183033	0.322739713805824	-0.0668692652402801	0.219313676974586	0.430791667279722
ENSOARG00000003986	ITPA	342.1086120605469	360.5167541503906	327.9559326171875	351.9733581542969	345.28167724609375	315.17181396484375	266.9615173339844	288.556884765625	285.1921081542969	-0.0256406452923962	0.70224002564569	0.794645408932983	0.268136658693592	0.0121518763838109	0.196809764599471	-0.293777303985988	0.0054328706055094	0.0946729746716614
ENSOARG00000003995	HNRNPF	4028.4326171875	2904.1318359375	3180.41357421875	2324.53173828125	2906.751220703125	2895.87060546875	3714.1240234375	3779.64697265625	3352.175048828125	-0.315385838899909	0.164113781973723	0.335653917670014	-0.416333838852849	0.0178874351018865	0.228104609846075	0.10094799995294	0.538254993309704	0.710061822160129
ENSOARG00000004000	ABCB11	0	0	12.302164077758789	0	35.147315979003906	0	35.96195983886719	20.40709686279297	28.184528350830078	1.51450239940146	0.572723505589356	0.696768784421229	-1.26645140361591	0.259568203541838	0.555431658225778	2.78095380301737	0.0166707758044469	0.137579296782288
ENSOARG00000004003	ERLEC1	502.024169921875	498.8370361328125	463.8203430175781	400.7869567871094	395.65838623046875	376.90966796875	437.4162292480469	439.0286560058594	414.4271240234375	-0.31994744603943	0.00240962846573429	0.051911879936535	-0.137706381590991	0.021958680752875	0.244565593370845	-0.182241064448439	0.0165292889768317	0.137498213403832
ENSOARG00000004010	SNRK	44.448997497558594	40.04148483276367	39.955780029296875	89.18770599365234	89.31451416015625	77.11893463134766	56.54890060424805	60.1934928894043	48.673072814941406	1.03848433546829	0.000530464749828697	0.0316476989228739	0.627913103812737	0.00470789083439595	0.142830751081308	0.410571231655548	0.0211721497845109	0.150449993075674
ENSOARG00000004015	CD248	394.3734436035156	582.1821899414062	563.04638671875	330.5079040527344	302.6984558105469	295.7164306640625	362.10870361328125	365.958984375	324.3773498535156	-0.728926875451188	0.0283418832658862	0.139328069126622	-0.180114299041869	0.0725702687616224	0.355041705067874	-0.548812576409319	0.0565938908607903	0.226143083556375
ENSOARG00000004016	NCAPG	147.01947021484375	120.73106384277344	133.33457946777344	79.04537200927734	98.45700073242188	85.53245544433594	97.23743438720703	116.55966186523438	103.54821014404297	-0.608654582783918	0.00836425963301854	0.0800325404556954	-0.270799667002706	0.0879379536307899	0.377487383504009	-0.337854915781212	0.0422791047996289	0.199548754726093
ENSOARG00000004032	SCAMP3	644.7348022460938	630.5638427734375	695.9857788085938	456.8402404785156	456.255859375	472.4267272949219	514.5762939453125	527.7218627929688	514.9937133789062	-0.508705468395323	0.000686727391509029	0.0334651753796844	-0.168608881853094	0.00110791334266403	0.0994398074420156	-0.340096586542229	0.00246133864485916	0.0784198632177668
ENSOARG00000004046	ACAA2	1485.828125	1308.472900390625	1290.6014404296875	1615.942138671875	1740.876953125	2001.338623046875	1449.50439453125	1312.3763427734375	1384.13134765625	0.39143541493421	0.0305769254190213	0.144207330052323	0.370012725174629	0.0282902418886558	0.259962577355095	0.0214226897595816	0.796289147542029	0.886248834910024
ENSOARG00000004051	Dvl1	23.175893783569336	28.089250564575195	23.243436813354492	39.750946044921875	29.541290283203125	31.62687873840332	38.095130920410156	31.779701232910156	36.6655387878418	0.437720965261738	0.0663708002419292	0.208387157140855	-0.0782007481809731	0.635152934499284	0.800791260589918	0.51592171344271	0.0131223278981149	0.127051139987229
ENSOARG00000004052	PLEKHF1	170.7539520263672	155.2430877685547	144.17788696289062	163.9748077392578	286.3565979003906	321.6392517089844	256.1465759277344	209.10110473632812	243.8197784423828	0.715348405852886	0.10615616267016	0.267680184430044	0.122623122806972	0.695397321656686	0.837104177540891	0.592725283045914	0.00770733740475987	0.108834548558947
ENSOARG00000004070	CALHM2	25.781606674194336	27.225971221923828	24.337242126464844	17.191123962402344	18.652698516845703	8.83756160736084	28.710424423217773	20.55238914489746	17.286287307739258	-0.791630797389635	0.0263982498057351	0.135670659775742	-0.574745297866931	0.185964260994126	0.496407072714279	-0.216885499522704	0.361734848284194	0.568795855696062
ENSOARG00000004076	EPN3	68.47555541992188	51.57181930541992	58.38471221923828	277.96295166015625	224.3534698486328	133.75784301757812	71.46347045898438	82.04405212402344	69.28553009033203	1.83382014205366	0.0227470914471123	0.126521584901396	1.51349097045894	0.0311003756402734	0.270441074079961	0.320329171594724	0.0786236866494778	0.264977066083579
ENSOARG00000004081	PTPN23	198.89324951171875	177.91844177246094	222.40447998046875	256.81134033203125	300.8916320800781	319.2283020019531	252.89627075195312	255.6356964111328	233.10231018066406	0.549387223439414	0.0147737032863662	0.103376030016391	0.241755857358591	0.0853856704061172	0.372496185037685	0.307631366080823	0.03185625204586	0.174156472155074
ENSOARG00000004090	RPN1	5394.99951171875	5606.4150390625	5626.1064453125	3452.656494140625	4216.86962890625	4312.40673828125	4456.208984375	4393.333984375	4159.458984375	-0.472712437915748	0.00535469325292847	0.0668430493167377	-0.118649628405972	0.298327435900993	0.576330824971511	-0.354062809509777	0.000494760336155715	0.042458863430398
ENSOARG00000004096	BNIP1	1027.825439453125	972.3626098632812	1095.945556640625	1182.6739501953125	1145.3360595703125	1016.4577026367188	742.5174560546875	864.7662963867188	871.6903686523438	0.111308888760903	0.251101681843315	0.424269609791334	0.432033406819693	0.0116719818902491	0.19397375847281	-0.320724518058791	0.0202455360116405	0.148561731626218
ENSOARG00000004104	SPC25	60.81636047363281	48.42929458618164	53.76723861694336	55.32894515991211	59.511199951171875	36.51107406616211	34.51430130004883	46.75519943237305	34.467533111572266	-0.107085783923027	0.649712132443875	0.757137178476793	0.387049720815895	0.219862724059088	0.527150095941952	-0.494135504738922	0.044231400403367	0.204164195512355
ENSOARG00000004106	CNK3/IPCEF1	24.398439407348633	24.161699295043945	25.73621368408203	35.83876419067383	45.13547134399414	28.697568893432617	31.549020767211914	32.34981918334961	35.32041549682617	0.561829382475353	0.0693284136333829	0.213280208779548	0.144500634079556	0.515919651966134	0.729797422697167	0.417328748395797	0.00264132185061826	0.0792276554828101
ENSOARG00000004110	LACTB2	214.8983154296875	203.4571075439453	194.46499633789062	306.67218017578125	345.5042724609375	302.2201843261719	232.56495666503906	206.4090118408203	237.90054321289062	0.639124590392027	0.00160119079581535	0.044307352626504	0.495700567377429	0.00535354182484587	0.150734718552659	0.143424023014598	0.134021927770258	0.336167041765354
ENSOARG00000004117	OXSM	107.75225067138672	94.32636260986328	106.69841766357422	88.37091064453125	68.6250228881836	86.89837646484375	93.1985855102539	89.31208801269531	74.24567413330078	-0.340309337811647	0.0479365563909793	0.178220367950011	-0.0741438432402838	0.643796850419135	0.806365297647149	-0.266165494571363	0.0739558067559511	0.256094628828848
ENSOARG00000004122	RAB24	106.16070556640625	123.90082550048828	121.75425720214844	142.21905517578125	183.67630004882812	165.7634735107422	148.14149475097656	142.10159301757812	135.55897521972656	0.482837322255995	0.0244468644917205	0.130883183723451	0.207474610067055	0.154966846208136	0.463600038710451	0.27536271218894	0.0208515136119694	0.150358078519947
ENSOARG00000004143	ALDOA	6481.6533203125	7901.40185546875	7582.94873046875	6409.95703125	8173.42822265625	7991.154296875	5790.25927734375	5952.60986328125	5536	0.0394241255566049	0.788155562337905	0.855265402235465	0.385687761831314	0.0368877834955904	0.288496608545996	-0.346263636274709	0.0249809640433292	0.158921452105435
ENSOARG00000004145	TSPAN33	38.44694900512695	50.73145294189453	37.02863693237305	94.76815795898438	88.96180725097656	93.83134460449219	50.95277786254883	43.06635665893555	37.58687973022461	1.13701410467268	0.000429771543984274	0.0283188701158852	1.07658105974167	0.000340417139997647	0.0563064435391853	0.0604330449310019	0.772923301207123	0.871135250484956
ENSOARG00000004154	PEX5	44.36079406738281	47.33995056152344	57.319061279296875	52.16884994506836	81.26786804199219	55.642215728759766	65.76373291015625	61.39542007446289	59.18223571777344	0.343484544968549	0.251797542607831	0.424793722850888	0.0210404838632014	0.927159871726689	0.968001724792275	0.322444061105347	0.0465318200113172	0.20825467401726
ENSOARG00000004155	PMPCA	441.1383361816406	370.8357849121094	426.5083923339844	259.5371398925781	259.56793212890625	298.14324951171875	276.83489990234375	317.6558837890625	287.36572265625	-0.5997270847097	0.00492697568985066	0.0656986432468252	-0.109769413892907	0.291838188902607	0.572669687107499	-0.489957670816793	0.00852572918811531	0.110465031180681
ENSOARG00000004158	SRM	860.783203125	1048.657470703125	688.634033203125	1345.2254638671875	2089.266845703125	2160.397216796875	1797.8988037109375	1064.529296875	887.94140625	1.10666672907348	0.0235979883608168	0.128499277929766	0.577076900028027	0.182361787587782	0.494182533967999	0.529589829045456	0.266041374874036	0.476106272622181
ENSOARG00000004166	ADA	5722.529296875	5504.16552734375	5684.34033203125	11457.591796875	6518.9736328125	6707.42724609375	2664.185791015625	3288.73876953125	3539.32177734375	0.545610799095	0.184364939660479	0.35653060719417	1.37875432541178	0.0364220515024895	0.287165343184942	-0.833143526316778	0.000775198150116487	0.0528630738509261
ENSOARG00000004185	PAICS	554.4196166992188	581.1173095703125	592.0274658203125	335.181640625	404.05474853515625	344.73297119140625	411.9319763183594	430.859619140625	399.71990966796875	-0.672415507851067	0.000903819572435424	0.0376426699081576	-0.196935232767417	0.0865532383762896	0.375022067326217	-0.47548027508365	0.000356618523858791	0.0370059191572582
ENSOARG00000004189	MASP2	0	0	0	54.57974624633789	69.76610565185547	17.71947479248047	32.58919143676758	32.68598937988281	19.784225463867188	12.2093043636315	0.0374928893189028	0.159192370007233	0.740011794785028	0.301617725637805	0.579373087204931	11.4692925688465	0.00270385146188529	0.0800120127973726
ENSOARG00000004196	TM9SF2	1900.0225830078125	1943.1201171875	1746.5858154296875	1173.300537109375	1338.1834716796875	1571.267578125	1411.8902587890625	1481.1917724609375	1429.543212890625	-0.453236425190175	0.0180573589229345	0.113432751854236	-0.0823659751144907	0.532886949999194	0.741729716419208	-0.370870450075684	0.00260054496312757	0.0789397951394677
ENSOARG00000004206	NOSTRIN	6.425045490264893	10.859757423400879	7.344692230224609	0	0	5.531183242797852	12.588774681091309	8.793782234191895	9.5069580078125	-2.15472701267322	0.0495673404555804	0.181574965862255	-2.48145717256102	0.017898612298187	0.228104609846075	0.326730159887808	0.307036350326059	0.517204894352065
ENSOARG00000004218	MBD1	48.635929107666016	64.03927612304688	63.47372055053711	90.52204132080078	95.0839614868164	96.76754760742188	79.4790267944336	86.50076293945312	95.71924591064453	0.680809282665824	0.00275344368102051	0.0540537150915492	0.109696351363743	0.244788837801279	0.542780497737348	0.571112931302082	0.0144260423949489	0.1325627110855
ENSOARG00000004219	PPM1H	262.92047119140625	278.8554992675781	270.02801513671875	189.1607666015625	177.0613250732422	144.5277862548828	163.3677215576172	201.10333251953125	207.3750762939453	-0.668514468891209	0.00206061189408554	0.0494419656315463	-0.163010051570006	0.347375890854299	0.617196262499547	-0.505504417321203	0.00526614277113991	0.0941126296617049
ENSOARG00000004229	PKLR	1709.5732421875	1442.947998046875	2469.4013671875	10085.798828125	7866.06103515625	6385.19482421875	2449.851318359375	4079.94677734375	2525.03125	2.11401908264194	0.00506475338846886	0.065832036575029	1.42639522476287	0.0131886941535163	0.199760301167664	0.687623857879067	0.135749408964329	0.338459238386367
ENSOARG00000004233	PML	525.868896484375	555.6952514648438	513.64794921875	938.640380859375	722.7769775390625	706.359375	490.93994140625	508.059326171875	525.4232177734375	0.569784794764788	0.0274286919808617	0.138013366640271	0.635270256936659	0.0204136513004024	0.238767612306952	-0.0654854621718712	0.213586182975632	0.425866661006788
ENSOARG00000004236	EMC6	497.7894287109375	590.9749755859375	608.0926513671875	310.6824951171875	477.6711120605469	617.849609375	402.6281433105469	404.2289733886719	374.25128173828125	-0.271059936813857	0.366233360901987	0.528750049874765	0.251663722768692	0.448150883004091	0.684061449926135	-0.522723659582549	0.00849110347585519	0.110200064142401
ENSOARG00000004237	G6PD	2190.59619140625	2043.869873046875	1973.3394775390625	3436.2255859375	4487.75439453125	4188.5947265625	2786.72021484375	2562.45556640625	2495.609375	0.96435029254213	0.00351518094300022	0.0579275362010667	0.626699721802296	0.0118956614571363	0.194688151932164	0.337650570739833	0.00741862920163078	0.107397436524167
ENSOARG00000004238	GPR87	687.985107421875	568.9852294921875	699.1087646484375	754.6995239257812	759.8251953125	621.0612182617188	493.2008361816406	527.1820068359375	528.0303344726562	0.126667241846393	0.386549518015441	0.543805569261094	0.463841463634459	0.013944910544899	0.205476886995207	-0.337174221788066	0.0346505332149919	0.180787412894864
ENSOARG00000004248	FAM3A	19.467029571533203	28.451215744018555	40.158748626708984	52.09206771850586	45.619754791259766	39.14744186401367	18.13922691345215	26.46562957763672	27.919246673583984	0.635855962099674	0.082655958875998	0.235631618739277	0.916160642703701	0.0112655093272178	0.192577740484091	-0.280304680604027	0.48351405926846	0.666815379945539
ENSOARG00000004256	UBL4A	989.0276489257812	753.6205444335938	822.262939453125	826.4722900390625	628.7868041992188	616.7968139648438	631.8870239257812	666.17724609375	669.3197021484375	-0.307845910902275	0.167288664570187	0.339556678425231	0.0747843760380873	0.639831040632787	0.804211238460677	-0.382630286940362	0.0483868081518997	0.21144409588132
ENSOARG00000004265	ANK3	171.473876953125	178.29608154296875	176.93124389648438	257.8797912597656	293.729736328125	265.65521240234375	177.11705017089844	172.33535766601562	197.70547485351562	0.633818739340972	0.000945595745931547	0.0382867777545409	0.578846308836837	0.00254326157116551	0.118391110504435	0.0549724305041355	0.445047912376869	0.639758213728853
ENSOARG00000004269	Top2b	382.4910583496094	458.3122863769531	389.017333984375	471.9542541503906	528.1668701171875	468.8895263671875	585.802978515625	563.0567626953125	511.3897399902344	0.256396885570157	0.0617466327000667	0.20201209122782	-0.17655519197242	0.0948657931781683	0.38855989260647	0.432952077542577	0.011877958370062	0.123945299823976
ENSOARG00000004272	HSPD1	6501.3466796875	5590.24609375	5972.7216796875	5035.98095703125	4980.580078125	5253.5673828125	4911.5634765625	5078.9140625	4702.1494140625	-0.242430310150951	0.0282297428202078	0.139128900120183	0.0556198307584808	0.233207208867137	0.532907948775168	-0.298050140909432	0.0170557787807611	0.138864005759811
ENSOARG00000004276	SNX9	858.58349609375	844.1510009765625	860.2429809570312	1042.421142578125	1202.098388671875	1034.8411865234375	1359.649658203125	942.4723510742188	1180.013916015625	0.355593800565667	0.0120640267286698	0.0939065080889434	-0.086557918061407	0.636951340763058	0.802084094806583	0.442151718627074	0.0644084323546672	0.240233742530991
ENSOARG00000004290	SYNJ2BP	184.02659606933594	215.7590789794922	203.4970245361328	169.60304260253906	159.7252655029297	149.71371459960938	147.98255920410156	164.76144409179688	145.0626678466797	-0.332681992456183	0.0189851261946125	0.115395129817762	0.0654137322037183	0.447082274483819	0.68402551158519	-0.398095724659901	0.0119505035170739	0.124164129187159
ENSOARG00000004295	ATP9B	42.222991943359375	41.723079681396484	46.36848449707031	61.692874908447266	62.833709716796875	43.979225158691406	41.47694396972656	35.4908332824707	37.21434783935547	0.370800092065177	0.112522306925773	0.276481562721256	0.561461515552331	0.0464787106798943	0.307017739467679	-0.190661423487154	0.0803704646165119	0.268500211400414
ENSOARG00000004298	FOLR2	86.7469482421875	213.96250915527344	157.22276306152344	228.5723114013672	148.52859497070312	188.55045318603516	88.836181640625	131.5574188232422	81.89430236816406	0.304779041058805	0.455018073630999	0.602710939582107	0.903989873415626	0.034401170009351	0.283589989931864	-0.599210832356822	0.263739871998955	0.474918036601077
ENSOARG00000004310	CXXC1	10.897829055786133	13.528736114501953	16.81985855102539	27.028648376464844	32.2757682800293	28.567541122436523	22.14701271057129	21.63884735107422	40.040157318115234	1.09113380176134	0.00256309820806799	0.0522617438674027	0.0680047495768187	0.839663842859746	0.918855111823151	1.02312905218452	0.0869739784837428	0.27858908476828
ENSOARG00000004311	SOD1	7779.2451171875	7059.4072265625	6010.263671875	31498.845703125	16676.4921875	13660.81640625	11041.3173828125	11491.791015625	10345.6455078125	1.568478221721	0.0691155009656739	0.212923493066576	0.911294975821615	0.155415290231407	0.464156152999984	0.65718324589938	0.0028107866556489	0.0806312009631534
ENSOARG00000007880	SOD1	7779.2451171875	7059.4072265625	6010.263671875	31498.845703125	16676.4921875	13660.81640625	11041.3173828125	11491.791015625	10345.6455078125	1.568478221721	0.0691155009656739	0.212923493066576	0.911294975821615	0.155415290231407	0.464156152999984	0.65718324589938	0.0028107866556489	0.0806312009631534
ENSOARG00000004318	CDK1	430.1819152832031	322.37994384765625	334.8031311035156	179.37060546875	268.09283447265625	258.1131896972656	330.1397399902344	341.8023986816406	324.4062194824219	-0.623961602371368	0.0448223666034305	0.174311694834952	-0.497847470798914	0.0273223791978579	0.2558754891142	-0.126114131572454	0.428053090442436	0.626293251416352
ENSOARG00000004328	ELOVL6	110.6634750366211	158.51239013671875	127.90914154052734	61.71747589111328	66.9335708618164	52.2684440612793	37.0491828918457	62.152339935302734	54.79186248779297	-1.13410004734571	0.00790874053990794	0.0777821059458292	0.232479458489078	0.355475967626804	0.622707035300954	-1.36657950583479	0.00692462558764832	0.104123867153536
ENSOARG00000004329	SRP72	171.3279266357422	190.5026397705078	182.1755828857422	333.45684814453125	276.8365478515625	272.6243591308594	220.27305603027344	212.9999237060547	265.7414245605469	0.698656095932618	0.00518301848890537	0.0660250967745757	0.336956870398912	0.0750396132236313	0.359875356693713	0.361699225533706	0.0412415444434338	0.197664467634559
ENSOARG00000004339	RHPN2	933.758544921875	837.252685546875	754.165771484375	748.6675415039062	1345.37353515625	1668.9119873046875	968.9247436523438	1041.2647705078125	1098.6766357421875	0.57548077757631	0.207213724789104	0.379142622204961	0.275476790734527	0.467903943783018	0.696702788540353	0.300003986841783	0.0384835334008499	0.190797824399367
ENSOARG00000004341	RUSC1	1227.54296875	1234.177734375	1169.4317626953125	923.25341796875	995.587158203125	1307.8023681640625	534.6864013671875	623.4834594726562	503.8770446777344	-0.170393567582245	0.323221982810484	0.491953059166994	0.95707284234691	0.0133787019081926	0.201149009808159	-1.12746640992916	9.19155992124536e-05	0.0319011079566989
ENSOARG00000004390	RHEB	342.1639404296875	278.9117126464844	300.0705261230469	135.99131774902344	183.45574951171875	168.0081329345703	289.7858581542969	293.93389892578125	234.94625854492188	-0.918160486321878	0.00341004028508158	0.0575776352593895	-0.748005374202886	0.00945343584528775	0.183961852016028	-0.170155112118992	0.268217800356002	0.478043959762131
ENSOARG00000004394	FAM169A	114.54802703857422	101.71570587158203	92.31041717529297	709.410888671875	252.1151123046875	251.82220458984375	208.2748565673828	234.67066955566406	193.95034790039062	1.97530451874749	0.119328501236909	0.28490089367244	0.929864202235867	0.277366110051586	0.567306240336047	1.04544031651162	0.00127874376618177	0.0617450561384913
ENSOARG00000004413	IFI35	195.46286010742188	245.24513244628906	194.1922607421875	231.94801330566406	219.064453125	222.54493713378906	146.98719787597656	144.75094604492188	133.97576904296875	0.0852709503367786	0.496456352942352	0.636768138553678	0.661916663519826	0.000119661626491614	0.0489604991760953	-0.576645713183048	0.0156749581258635	0.137272506741928
ENSOARG00000004425	INO80E	37.64179992675781	41.77421188354492	26.071502685546875	96.62130737304688	73.10447692871094	75.4812240600586	64.89075469970703	61.42662811279297	42.419273376464844	1.21692796224953	0.00619096733378624	0.0708815611971344	0.539226796518645	0.0673657935797903	0.344317733193994	0.677701165730886	0.0664617893347294	0.243026317162835
ENSOARG00000004429	IVNS1ABP	122.12071990966797	134.54718017578125	114.98712158203125	86.22281646728516	111.55531311035156	83.4784164428711	130.69813537597656	146.4007110595703	136.6510467529297	-0.402077427028383	0.0468385423161221	0.176471701669477	-0.556872265190953	0.0117040299871284	0.19397375847281	0.15479483816257	0.127798719840227	0.327145076763989
ENSOARG00000004432	RPL38	480.90594482421875	599.59912109375	530.955810546875	168.55206298828125	116.78006744384766	260.90631103515625	482.1728820800781	562.1068115234375	660.2951049804688	-1.56076641034996	0.0028475581964092	0.0548358675328216	-1.64180915559855	0.00439157139094872	0.137548769196109	0.0810427452485947	0.642633906630092	0.786374309797313
ENSOARG00000004435	ETF1	1206.2489013671875	1168.3990478515625	1203.7391357421875	1028.1776123046875	956.1952514648438	949.622802734375	990.2623291015625	1005.269775390625	1018.24853515625	-0.28644271636016	0.00154644276337983	0.0441986986857161	-0.0387076729243357	0.371205445879061	0.629838810837846	-0.247735043435824	0.000211834540027391	0.0349307087546992
ENSOARG00000004438	EZR	479.5028381347656	447.8867492675781	454.1360168457031	795.822021484375	983.8473510742188	712.1635131835938	497.9241638183594	494.4095458984375	541.2844848632812	0.850945017242614	0.010229468394967	0.087006441249971	0.70026795945743	0.0174267761578525	0.226134918555388	0.150677057785184	0.047288865046762	0.209669254076914
ENSOARG00000004449	NEU1	722.4677734375	665.1153564453125	692.8953857421875	469.2716064453125	485.49066162109375	388.3449401855469	769.5698852539062	511.3241882324219	527.2379150390625	-0.631340923431065	0.00200911077409121	0.049022349521057	-0.428925527437266	0.155795213557568	0.464629095195164	-0.202415395993799	0.346589657500328	0.555122924234316
ENSOARG00000004459	SELENOT	272.9313049316406	268.76190185546875	270.6394348144531	199.78916931152344	226.17398071289062	234.00411987304688	236.81912231445312	204.19898986816406	220.6901092529297	-0.299676138804658	0.00819461534630109	0.0794852529517825	-0.00380072660733355	0.968906437942769	0.987580785179898	-0.295875412197325	0.00613434023558601	0.0989385082810075
ENSOARG00000004464	Kctd15	28.358903884887695	31.731060028076172	32.313453674316406	44.55533218383789	47.7064094543457	43.99258804321289	24.382877349853516	32.01361083984375	30.43219566345215	0.560283957822497	0.000982115785930383	0.0387561833493543	0.650058453585898	0.00316040800175582	0.127179520808133	-0.0897744957634017	0.519092209125256	0.69536441093462
ENSOARG00000004471	UQCRFS1	3058.96435546875	2955.50830078125	2756.294921875	2677.85546875	2722.12939453125	2750.16650390625	2274.400146484375	2423.458251953125	2442.649658203125	-0.105876252594549	0.0860718141055576	0.239841672142088	0.19080012620446	0.00416778218081343	0.134441239309725	-0.296676378799009	0.0062995422537482	0.099234818840217
ENSOARG00000004481	ADO	142.3279571533203	154.2743682861328	175.72171020507812	169.01878356933594	212.98483276367188	181.2960205078125	141.12709045410156	146.47866821289062	152.95169067382812	0.254125588192685	0.13704702097588	0.30703272076844	0.354572380499563	0.0390675740442154	0.29259279443134	-0.100446792306878	0.364107168999626	0.570564227333823
ENSOARG00000004488	KIAA0355	44.03970718383789	31.61957359313965	46.472198486328125	67.3587875366211	68.04606628417969	66.6715087890625	66.16252899169922	60.38746643066406	40.62921142578125	0.726465474429097	0.00447155135004739	0.0629171261471666	0.273505154522482	0.207322473435686	0.516348241993032	0.452960319906614	0.170378760013075	0.377217021244249
ENSOARG00000004498	DHDDS	39.11082458496094	43.09124755859375	41.101036071777344	0	24.298503875732422	0	33.14535903930664	25.284549713134766	34.78515625	-2.34326977648292	0.0156800177229819	0.106566185666129	-1.93969564970134	0.055987346275984	0.326267522320182	-0.403574126781575	0.0333822522517422	0.178455493763707
ENSOARG00000004500	NAMPT	376.15374755859375	359.62054443359375	359.60418701171875	533.9620361328125	519.3218994140625	634.2413940429688	360.2169189453125	363.4096984863281	329.9421691894531	0.623479716034402	0.00568147443374238	0.0682062081625769	0.679624647459592	0.00495417626791385	0.145334967195329	-0.0561449314251899	0.310236047275879	0.519107841481421
ENSOARG00000004502	GPI	1520.0849609375	1787.1748046875	1756.603759765625	1879.906982421875	2016.59326171875	2126.49755859375	1582.7259521484375	1435.2117919921875	1694.8934326171875	0.250243208942355	0.0444139664346126	0.173184738777018	0.353887730612884	0.0135447296728538	0.20210504506097	-0.10364452167053	0.359069095443306	0.565944083540738
ENSOARG00000004515	C1R	86.83062744140625	109.24542999267578	110.65377044677734	124.6664810180664	150.8493194580078	127.07500457763672	116.15978240966797	127.46065521240234	121.81021881103516	0.392345754278775	0.0483450751424598	0.178798579523065	0.139716553769797	0.239421780399144	0.539520403247526	0.252629200508979	0.0797751755315503	0.267546253055338
ENSOARG00000004527	PPL	333.3783264160156	309.1593322753906	316.7194519042969	1185.585693359375	835.7180786132812	881.1092529296875	395.9759826660156	428.1062927246094	288.33447265625	1.5972633761373	0.00416908692783444	0.0615139225989974	1.38355546471935	0.00713199708045391	0.163688072706073	0.213707911417947	0.299507743113093	0.508934031685504
ENSOARG00000004533	Uba2	1229.6527099609375	978.5140380859375	933.6088256835938	798.5426025390625	876.2493896484375	966.6751098632812	1124.486328125	1057.375732421875	1068.52978515625	-0.250240686295291	0.184545442593347	0.356611110130892	-0.299274208312339	0.0184303704225155	0.22888129152531	0.0490335220170477	0.720907339931563	0.838053936279491
ENSOARG00000004539	ACAT2	2566.7080078125	2127.974609375	2198.576171875	2234.121826171875	2156.13427734375	2502.949951171875	1551.345703125	1875.4720458984375	1610.76708984375	-1.10368571144381e-05	0.999923287236274	1	0.452442911092375	0.0129259340048524	0.199490468502736	-0.452453947949489	0.0214127717130376	0.150836162966566
ENSOARG00000004544	VAT1	2081.69287109375	2297.963623046875	1999.202392578125	2493.137939453125	3204.917724609375	2696.7802734375	3594.769287109375	2196.580078125	2208.3798828125	0.396203766933557	0.0429674261238477	0.170509837001936	0.0695509578556636	0.808997601089	0.901129873176383	0.326652809077893	0.316699844701947	0.525512186278108
ENSOARG00000004552	Gpsm1	57.840850830078125	54.67957305908203	56.27092361450195	38.0004997253418	66.68382263183594	66.93052673339844	71.24502563476562	70.63069152832031	71.32110595703125	0.0239334371598149	0.926964895570321	0.955099416588956	-0.313011552028407	0.222478107199363	0.528932961001805	0.336944989188222	9.43819762032513e-05	0.0319011079566989
ENSOARG00000004554	TCP1	2752.605712890625	2655.397705078125	2683.490234375	2050.38427734375	2112.26123046875	2151.599609375	2384.5888671875	2319.994384765625	2152.66845703125	-0.357795775331126	0.000136665913149317	0.0231055799135549	-0.119020213403812	0.0735978669369511	0.357707060849492	-0.238775561927313	0.00535253469553098	0.0944275634516861
ENSOARG00000004556	RPL15	6323.63916015625	6135.0693359375	6384.73974609375	4208.77294921875	4946.71923828125	5406.6162109375	3671.75732421875	5170.74755859375	5789.35791015625	-0.371843740372005	0.016145219784199	0.107644029676126	-0.00689419811487685	0.97575064772542	0.990919077128336	-0.364949542257129	0.0908833893576372	0.283632062973212
ENSOARG00000004568	MRPL18	22.46907615661621	31.034881591796875	25.821569442749023	30.317419052124023	26.21463394165039	22.938255310058594	17.91641616821289	21.465822219848633	17.33181381225586	0.00263073714107511	0.988969884965457	0.993570933797036	0.486709701283045	0.0383924871214908	0.290936961315627	-0.48407896414197	0.0549320838736649	0.22346521194865
ENSOARG00000004590	DAP3	117.80143737792969	87.95819854736328	114.26913452148438	74.44975280761719	69.44937896728516	71.8440170288086	76.51980590820312	79.71794891357422	58.17158508300781	-0.568886863069591	0.0217766060173322	0.123390185990336	0.00894699299313145	0.951479622423398	0.980878210412345	-0.577833856062722	0.0382201344490997	0.190219798468182
ENSOARG00000004609	CCM1	6792.04296875	4391.07373046875	4323.541015625	22015.93359375	9183.537109375	14935.69921875	7766.31201171875	7598.9501953125	8227.580078125	1.57297920709135	0.0547949547245793	0.191277942536542	0.967517736419946	0.113210069861868	0.418468844112684	0.605461470671409	0.0318350085518767	0.174156472155074
ENSOARG00000004656	MRPS26	130.83035278320312	150.47647094726562	140.7808074951172	123.86515045166016	111.8011245727539	128.3883514404297	87.11652374267578	98.31045532226562	102.46405029296875	-0.213387610130513	0.0620057227529409	0.202375816984342	0.33863210789106	0.0197201921872008	0.236383237774538	-0.552019718021573	0.003578989336115	0.0864070282576336
ENSOARG00000004662	SMAD4	286.58148193359375	255.04144287109375	261.1275939941406	221.09947204589844	234.19102478027344	250.22865295410156	262.96563720703125	283.3092346191406	313.6936340332031	-0.186266450163494	0.0647494592975409	0.206127066576201	-0.285598583609153	0.0386800124095457	0.291940210166804	0.0993321334456582	0.340014663054823	0.5485537615395
ENSOARG00000004683	PRND	35.81656265258789	108.06156921386719	114.88046264648438	0	0	0	0	0	0	-13.0743566604945	0.0270299567415714	0.137071678870826	0	1	1	-13.0743566604945	0.0270299567415714	0.163560201896146
ENSOARG00000004686	ASNS	468.5919494628906	379.0997314453125	337.19482421875	271.7877197265625	264.6480712890625	225.2231903076172	261.54571533203125	308.21563720703125	232.45436096191406	-0.637531769109076	0.0270208492402414	0.137071678870826	-0.0748450230563279	0.635473043513363	0.801039116199067	-0.562686746052748	0.0459088226635617	0.207099075464393
ENSOARG00000004688	Ctsg	16.727476119995117	49.984344482421875	66.2220458984375	0	33.66353225708008	0	5.389368057250977	0	0	-1.98145022609295	0.146308251131384	0.318064973236963	2.64299854266092	0.453533592779273	0.687686785696523	-4.62444876875387	0.0442647657458886	0.204164195512355
ENSOARG00000004694	CYB5A	2889.404541015625	2522.43017578125	2393.623291015625	5602.1318359375	3928.301513671875	6789.13525390625	2749.89501953125	2875.343505859375	3469.989501953125	1.0640477270684	0.0281338846144432	0.139128900120183	0.843421207779962	0.0486487499091629	0.311170161713459	0.220626519288441	0.182876050878767	0.388950966867549
ENSOARG00000004707	TOM1L1	182.32208251953125	196.86419677734375	223.33644104003906	214.28948974609375	163.92384338378906	233.17230224609375	103.19357299804688	154.85336303710938	150.0321044921875	0.0210670117283408	0.907591239564669	0.94187882744303	0.583234042426676	0.0623717592424002	0.337189190786105	-0.562167030698335	0.0335531890397953	0.178904315223161
ENSOARG00000004719	FXYD5	83.5216064453125	162.47000122070312	122.99580383300781	68.1002254486084	50.369510650634766	85.83094024658203	111.79448699951172	142.6224822998047	110.62616729736328	-0.852877617466292	0.0929387339919101	0.24862550518001	-0.837372974981908	0.0216169267018442	0.243935910621897	-0.0155046424843847	0.960710156237503	0.978456800024938
ENSOARG00000004720	CRYBG2	58.277584075927734	52.962059020996094	42.08496856689453	88.48926544189453	73.27802276611328	72.0983657836914	52.07762145996094	54.765586853027344	51.28593444824219	0.609090703012594	0.0195131111944674	0.116852244669571	0.564576723095291	0.00937293045058831	0.183961852016028	0.0445139799173025	0.759255264428825	0.863183741689044
ENSOARG00000004724	QSOX2	935.8421020507812	853.4683837890625	775.1734008789062	481.7850341796875	322.5662841796875	345.9638366699219	364.1941833496094	552.8212280273438	582.024169921875	-1.15663933205576	0.00226551537648032	0.0509020709154856	-0.382009302860404	0.240488192284207	0.539520403247526	-0.774630029195356	0.0126150104644058	0.125968775826765
ENSOARG00000004735	CCDC71L	40.77579116821289	30.820947647094727	31.302677154541016	99.96392059326172	69.5174331665039	50.4988899230957	31.04023551940918	32.04555034637451	33.050865173339844	1.09613916794236	0.0573969461324675	0.196159742412849	1.19421550926585	0.0457779862236418	0.306397142052621	-0.0980763413234876	0.531172608718131	0.705025757243427
ENSOARG00000008307	CCDC71L	40.77579116821289	30.820947647094727	31.302677154541016	99.96392059326172	69.5174331665039	50.4988899230957	31.04023551940918	32.04555034637451	33.050865173339844	1.09613916794236	0.0573969461324675	0.196159742412849	1.19421550926585	0.0457779862236418	0.306397142052621	-0.0980763413234876	0.531172608718131	0.705025757243427
ENSOARG00000004736	Lsr	108.81334686279297	105.25487518310547	96.71559143066406	157.5471649169922	131.36810302734375	160.61924743652344	101.7058334350586	100.75959014892578	97.62517547607422	0.532520524549878	0.00967685779349636	0.0849323547305726	0.583033766177088	0.00600268536081879	0.154281453473635	-0.0505132416272097	0.400846832656293	0.602970767588345
ENSOARG00000004770	MBD2	52.35469436645508	74.94242095947266	68.70164489746094	137.3433837890625	100.85052490234375	94.04051208496094	75.03011322021484	80.74566650390625	70.06255340576172	0.761357021151583	0.0391573603233654	0.16278573216783	0.556911164173454	0.0619031238378204	0.336338711054638	0.204445856978129	0.250516936514175	0.462593506997909
ENSOARG00000004773	AGPAT4	203.09498596191406	187.80096435546875	243.39308166503906	74.80581665039062	83.40282440185547	60.0791015625	58.92581558227539	74.2992172241211	59.2242317199707	-1.53890927376672	0.00150363799765189	0.0439522175868445	0.181752964099051	0.367904134465546	0.629282011294864	-1.72066223786577	0.00105352927522758	0.0564653111463523
ENSOARG00000004778	UBE2H	218.49050903320312	178.87051391601562	191.2033233642578	157.5507049560547	155.42626953125	135.4761505126953	152.01559448242188	195.35960388183594	165.62066650390625	-0.392242956318574	0.0267733314078706	0.136551280136153	-0.193990002754124	0.214652329222877	0.522614220914076	-0.19825295356445	0.220050947693048	0.431444153181779
ENSOARG00000004779	HSD17B11	726.3051147460938	865.0087890625	751.6873168945312	563.2155151367188	543.9783935546875	655.703369140625	423.055908203125	503.1028137207031	528.7012329101562	-0.410409293058686	0.0243155079966938	0.130544723181145	0.277068127137699	0.0938711170065847	0.387280204453677	-0.687477420196385	0.00510813331925422	0.0927818421118746
ENSOARG00000004797	WWTR1	251.0428924560547	217.6946563720703	226.49813842773438	434.40985107421875	444.9136962890625	370.6719665527344	224.2378387451172	282.2892761230469	310.6440734863281	0.846348872858281	0.00184996362898682	0.0469987491887043	0.61321267338729	0.0137881406912624	0.204559171247851	0.233136199470991	0.210995174706088	0.422969697824943
ENSOARG00000004809	GNAS	255.04891967773438	166.3349609375	170.95681762695312	376.5449523925781	219.3356170654297	252.51589965820312	739.5341796875	600.2149658203125	439.84088134765625	0.518311403133775	0.201228860713178	0.372820538925567	-1.06873439678608	0.0349228930341225	0.284089827029308	1.58704579991985	0.0122863146805122	0.125396756650807
ENSOARG00000004811	QKI	408.0145263671875	485.30975341796875	476.6476135253906	346.80126953125	373.67034912109375	375.5103759765625	429.5121765136719	412.8541564941406	377.04888916015625	-0.321922197656526	0.0250676629134758	0.132563037042274	-0.153965363490434	0.0847817881741846	0.371866983665098	-0.167956834166091	0.157882567191191	0.363764620478978
ENSOARG00000004813	SDC2	474.0537414550781	495.7084045410156	443.592529296875	997.1732788085938	555.7483520507812	520.3006591796875	664.7680053710938	545.13720703125	646.652099609375	0.552751260670695	0.226734896382813	0.400523849189774	0.159244957963974	0.671025084029105	0.822185648283299	0.393506302706721	0.0212611958637629	0.150603642594817
ENSOARG00000004814	LPCAT3	489.7165222167969	439.8666687011719	528.4986572265625	196.88128662109375	346.0175476074219	356.2063293457031	307.5351257324219	299.795654296875	321.3797607421875	-0.697509931229567	0.0317113156433477	0.146915237074723	-0.0467391394392264	0.858402128521196	0.929806067594228	-0.65077079179034	0.00261166279480057	0.0789397951394677
ENSOARG00000004815	BDMD1	0	0	0	93.89840698242188	212.7703094482422	153.33435821533203	0	0	188.35438537597656	13.9043933829582	0.0110884250215815	0.0901688453114799	1.28819388079137	0.274375387488368	0.566146576676686	12.6161995021668	0.373900966300059	0.577759115884846
ENSOARG00000004822	FBXO21	111.96546936035156	90.36566925048828	82.10392761230469	142.2166290283203	178.55355834960938	168.7442169189453	147.0904541015625	125.4588851928711	119.79134368896484	0.783251975959512	0.00822049696079664	0.0794852529517825	0.319244372191981	0.0769193875368782	0.363287556932984	0.464007603767531	0.0418746186918755	0.199102927040147
ENSOARG00000004824	YWHAH	3559.69677734375	3415.80517578125	4003.38720703125	1424.8875732421875	1681.3372802734375	1713.88720703125	2134.489501953125	2204.753173828125	2244.076171875	-1.18759349788509	0.000498601981460605	0.0310090544309979	-0.449748385617589	0.00372416010089278	0.131070038325377	-0.737845112267498	0.00123168837434633	0.0610117294539991
ENSOARG00000004837	SBSN	11.712197303771973	13.86728811264038	16.02237892150879	117.29224395751953	52.31792068481445	33.8892936706543	29.617712020874023	22.837665557861328	28.59220314025879	2.29030486665991	0.10011112768227	0.258387751195872	1.32818392738445	0.18310536423484	0.494182533967999	0.962120939275465	0.00581573544958836	0.0964642800237406
ENSOARG00000004838	NIPSNAP1	861.1870727539062	832.9028930664062	688.8123168945312	1451.054443359375	1512.6815185546875	1997.697265625	1025.55078125	947.9854125976562	1040.806396484375	1.05803714629297	0.00896458525810089	0.0829957130002585	0.718913543989476	0.0207661990177938	0.238963926243931	0.339123602303494	0.025530499560335	0.159930784514137
ENSOARG00000004839	NAGPA	50.5184211730957	56.83756637573242	49.88084030151367	84.22135925292969	64.44287872314453	43.979225158691406	36.22665786743164	40.26000213623047	37.00370788574219	0.292994068902534	0.374828177120877	0.533478349160252	0.763363373789977	0.0868378244107002	0.375022067326217	-0.470369304887443	0.00456707130826994	0.090814067755041
ENSOARG00000004840	HERC4	180.66619873046875	197.8907012939453	221.23141479492188	242.2408905029297	254.21066284179688	249.800048828125	232.16786193847656	219.0006103515625	213.55479431152344	0.315208708146522	0.0163852881015487	0.108287472934631	0.166908271890729	0.0141816043303971	0.20684388755067	0.148300436255793	0.170940363004376	0.377418455551269
ENSOARG00000004847	PDE10A	65.0987548828125	59.97867202758789	42.18512725830078	0	0	18.653564453125	36.64649963378906	26.867237091064453	26.185815811157227	-3.16459125664115	0.00602731954527282	0.0701442846481301	-2.26564945126572	0.028662659846127	0.260629945321766	-0.898941805375427	0.0286206463897533	0.166664348340032
ENSOARG00000004854	CMAH	378.4584045410156	376.7181396484375	435.15411376953125	263.647705078125	239.27955627441406	290.9586486816406	275.1952819824219	350.5369873046875	256.7789001464844	-0.584358794077466	0.00556261946672008	0.067886662063237	-0.15268284642577	0.412568040553498	0.658989921360776	-0.431675947651696	0.0410163529162685	0.196949430247728
ENSOARG00000004858	HMGN1	1140.2235107421875	1905.5556640625	1765.0059814453125	5360.6005859375	2167.54736328125	2197.19482421875	2200.799560546875	2668.083740234375	3027.76904296875	1.0154767274631	0.205675107462797	0.378194454888811	0.300507923343003	0.604603843673235	0.781244023252814	0.714968804120102	0.0374785707242753	0.188213972835257
ENSOARG00000011275	HMGN1	1140.2235107421875	1905.5556640625	1765.0059814453125	5360.6005859375	2167.54736328125	2197.19482421875	2200.799560546875	2668.083740234375	3027.76904296875	1.0154767274631	0.205675107462797	0.378194454888811	0.300507923343003	0.604603843673235	0.781244023252814	0.714968804120102	0.0374785707242753	0.188213972835257
ENSOARG00000019770	--	1140.2235107421875	1905.5556640625	1765.0059814453125	5360.6005859375	2167.54736328125	2197.19482421875	2200.799560546875	2668.083740234375	3027.76904296875	1.0154767274631	0.205675107462797	0.378194454888811	0.300507923343003	0.604603843673235	0.781244023252814	0.714968804120102	0.0374785707242753	0.188213972835257
ENSOARG00000004861	Stxbp6	32.37770080566406	45.964900970458984	42.843997955322266	49.12580871582031	80.47599792480469	50.030479431152344	59.10399627685547	52.321327209472656	67.93064880371094	0.567816494167929	0.153855952062507	0.325448522417536	0.00222088935824802	0.993859810078107	0.998981601414257	0.565595604809681	0.0337065834826418	0.17910798359129
ENSOARG00000004872	MPC1	349.79290771484375	331.6678771972656	313.3819885253906	366.03326416015625	375.150390625	376.3208312988281	300.22991943359375	310.1466979980469	292.5941467285156	0.16774018001725	0.0205426452757102	0.119983865043855	0.307529440071841	0.000289968065067415	0.0547839038518337	-0.13978926005459	0.0586083140412659	0.230022044210582
ENSOARG00000004908	NRDC	376.8253173828125	397.2304382324219	433.3229064941406	222.00099182128906	234.80227661132812	239.93858337402344	219.0732421875	274.84844970703125	205.00645446777344	-0.793182079232126	0.000606180937700246	0.0329542000677043	-0.00451992075130383	0.975142397938024	0.990557088177462	-0.788662158480823	0.00327704598199092	0.0849191848799915
ENSOARG00000004909	RNASET2	968.0877685546875	810.0143432617188	924.1577758789062	1704.916259765625	1680.2760009765625	1466.9293212890625	1165.8443603515625	864.8965454101562	980.9873046875	0.844449269856617	0.00129394628635064	0.0407202047521793	0.688024119520846	0.00607920410154883	0.154443570867453	0.156425150335771	0.358365794868518	0.565944083540738
ENSOARG00000004910	GAR1	107.91920471191406	106.11689758300781	101.10858154296875	185.088623046875	165.30368041992188	162.71824645996094	104.56967163085938	138.69456481933594	145.88710021972656	0.703255362518641	0.000853259652853664	0.0364463766004636	0.398938376146947	0.0470747282780675	0.308452903028968	0.304316986371694	0.128530522667835	0.328163611432234
ENSOARG00000004914	COX11	90.51691436767578	92.79285430908203	118.18001556396484	66.8669662475586	60.94761657714844	70.37059020996094	54.19903564453125	57.204593658447266	76.86858367919922	-0.605260085081595	0.0206618855609306	0.120342832650424	0.0740289443123101	0.686991714894279	0.83359331902231	-0.679289029393905	0.0293530842026927	0.168576795847267
ENSOARG00000004921	FGFR1OP	27.608036041259766	38.45408248901367	33.03105926513672	0	0	0	23.334909439086914	0	0	-11.6896075204695	0.000456675985323732	0.0290999927041532	-9.60331165227004	0.373900966300059	0.629838810837846	-2.08629586819943	0.0394832157466679	0.192924273547829
ENSOARG00000004923	EMG1	339.09173583984375	314.29864501953125	308.1031188964844	268.86407470703125	233.24301147460938	253.180419921875	291.51202392578125	302.8615417480469	284.7093200683594	-0.348251182005089	0.00797923899295327	0.0779278943859532	-0.218973276449359	0.0235622178401005	0.249511733889701	-0.12927790555573	0.0644973302463562	0.240233742530991
ENSOARG00000004931	RAB3B	15.468049049377441	21.156869888305664	19.296411514282227	0	0	0	12.749298095703125	15.445839881896973	14.097568988800049	-10.8642204689322	0.000370690549851044	0.0283188701158852	-10.4612306876989	5.46593095769393e-05	0.0304645518696788	-0.402989781233233	0.0696946481852923	0.248659745867292
ENSOARG00000004937	FBXO11	18.65670394897461	19.582651138305664	21.514944076538086	27.14227294921875	27.355724334716797	22.646390914916992	19.661046981811523	24.51864528656006	29.376243591308594	0.368518698101295	0.0296478787168524	0.142195544666369	0.0687194434009686	0.727310467074832	0.856294346666628	0.299799254700326	0.191250006992845	0.399993961356572
ENSOARG00000004946	COX6B1	2247.423583984375	2693.864990234375	2729.9052734375	3069.029541015625	2547.163818359375	2999.209228515625	2394.736572265625	2206.0888671875	1947.886962890625	0.167467095488197	0.235213591083228	0.408797329997992	0.395706939435695	0.0298783715851365	0.266064674344618	-0.228239843947497	0.137797596623443	0.340217902340333
ENSOARG00000004952	NUDT9	343.855712890625	418.959716796875	443.15228271484375	261.4689025878906	319.0296936035156	195.33428955078125	238.7432403564453	272.79205322265625	255.2388916015625	-0.636373447464719	0.0370262572181039	0.158503372033887	0.016944162711062	0.938982354337529	0.973546121981855	-0.653317610175781	0.00964598166487071	0.112840256080797
ENSOARG00000004954	RAB27B	85.61272430419922	82.656982421875	119.81428527832031	140.73126220703125	185.10704040527344	136.39169311523438	154.604736328125	116.82594299316406	115.90351867675781	0.682121388063298	0.0415341993231979	0.167820616184273	0.255032000881005	0.282487337701366	0.569931776654328	0.427089387182293	0.130960637649862	0.33281725959138
ENSOARG00000004955	PTPRA	386.0511474609375	367.1365051269531	391.529052734375	472.7434387207031	548.6695556640625	485.800048828125	466.5169982910156	418.26995849609375	427.6630554199219	0.396892750910526	0.00794698674696575	0.0777821059458292	0.199620879661159	0.0790726141806215	0.366610433457054	0.197271871249368	0.027636378826521	0.164129265849789
ENSOARG00000004963	RAB7B	35.654701232910156	39.09682846069336	28.129127502441406	48.60698699951172	26.066070556640625	23.244319915771484	23.12403678894043	21.505294799804688	25.399255752563477	-0.0713349398085397	0.857702452816719	0.908169281966381	0.483620933883191	0.315304650315099	0.592013469907939	-0.55495587369173	0.0331247825656193	0.178019512234368
ENSOARG00000004969	SLPI	32.82783794403076	28.3129940032959	37.342681884765625	125.00663948059082	204.97433471679688	45.038944244384766	60.802494049072266	56.06996726989746	51.337440490722656	1.92901308120114	0.117000350696271	0.282180476337988	1.15670459005514	0.21034364300437	0.519444561853868	0.772308491145998	0.00353580343619746	0.0858979247281221
ENSOARG00000004973	LAS1L	587.6193237304688	473.35748291015625	462.6776428222656	651.6307373046875	707.1126708984375	731.92333984375	640.2984619140625	591.6497802734375	642.5948486328125	0.456427364664812	0.0152909580918629	0.105010519616733	0.15742412511406	0.0677277343372455	0.344897755750628	0.299003239550753	0.0540250374128487	0.222517924518199
ENSOARG00000004976	RPL10	2085.02001953125	2265.06005859375	2107.4765625	1646.40869140625	1611.25390625	1853.8919677734375	1853.466552734375	1616.447021484375	2037.569091796875	-0.337226271140526	0.00900155408738947	0.0829957130002585	-0.107630927816493	0.409726686056124	0.656403639389948	-0.229595343324033	0.0779823757217814	0.263465879557205
ENSOARG00000004977	Ruvbl1	2002.46240234375	1700.7476806640625	1764.8544921875	1596.2344970703125	1481.35888671875	1477.146484375	1571.8572998046875	1525.112548828125	1589.644775390625	-0.263661619879014	0.0379187289436553	0.159819726186406	-0.0411775075226281	0.36941134008303	0.629838810837846	-0.222484112356386	0.0499232369595608	0.214175460882149
ENSOARG00000004981	HNRNPH3	1259.921875	1021.1085205078125	1229.212646484375	910.0694580078125	1378.1085205078125	1559.8597412109375	1496.9071044921875	1343.9501953125	1440.281982421875	0.132552017728058	0.616326298043051	0.731276044106635	-0.153871831871132	0.507602624292621	0.725253225739907	0.28642384959919	0.0422341221157838	0.199470270551703
ENSOARG00000004983	VAV1	588.511474609375	590.2705078125	614.10400390625	1138.495849609375	589.4331665039062	458.5616149902344	840.07763671875	788.0180053710938	661.7742919921875	0.286333419741481	0.563239006163264	0.688787169091272	-0.0666484881219023	0.88038057093135	0.941932088965086	0.352981907863384	0.0364993257860759	0.185212636201667
ENSOARG00000004984	Nf2	63.59098434448242	57.49859619140625	64.3327865600586	80.61971282958984	105.29131317138672	105.00244903564453	74.95860290527344	89.3558120727539	69.37327575683594	0.649774839627025	0.0141741206856212	0.10183883013865	0.316008379640336	0.13234038306928	0.438169258474192	0.333766459986689	0.063979903190685	0.239577247536565
ENSOARG00000004985	HNRNPU	7517.390625	7798.5673828125	6567.79150390625	13115.9814453125	11350.380859375	12144.3310546875	10136.9931640625	9143.90625	9577.2998046875	0.742405149300621	0.00148003610851698	0.0435825784379205	0.343283819700397	0.0115956093338929	0.19397375847281	0.399121329600224	0.00780425760978883	0.108889775488289
ENSOARG00000004988	AFDN	365.5197448730469	377.5970153808594	438.1387023925781	609.798095703125	499.4592590332031	536.032958984375	410.5289611816406	487.46240234375	537.836181640625	0.478021170923174	0.0172602889457911	0.111065840212486	0.196459692041825	0.229067229753494	0.531376606603039	0.28156147888135	0.121589093066101	0.32012545989489
ENSOARG00000005010	TPP2	793.536376953125	791.3797607421875	826.5477905273438	615.1972045898438	587.6712646484375	782.88916015625	694.0318603515625	605.2808227539062	695.274658203125	-0.280219683545406	0.0841683015352938	0.237458835493946	-0.006400752990083	0.967498448727969	0.987227595165301	-0.273818930555323	0.0120895713590089	0.124813184256222
ENSOARG00000005020	PSENEN	345.23321533203125	360.098876953125	406.0628356933594	440.9551696777344	544.0364379882812	526.8557739257812	438.4081115722656	398.6162414550781	423.8494873046875	0.443940947856158	0.022150904260393	0.124512747447791	0.261888578635929	0.0693152264358795	0.349000369373398	0.182052369220229	0.0831670930086687	0.271884348633049
ENSOARG00000005026	RUFY2	58.45713424682617	49.3255729675293	47.559539794921875	56.74838638305664	70.9394760131836	45.243316650390625	79.13076782226562	64.12135314941406	68.45660400390625	0.154747766980902	0.512307749891036	0.648539398738465	-0.291882720525611	0.210121878675965	0.519337849013183	0.446630487506513	0.0283382186666462	0.165764719273519
ENSOARG00000005048	RNF214	201.459228515625	172.02664184570312	180.56610107421875	249.30526733398438	215.2278594970703	213.16998291015625	175.67282104492188	218.4987335205078	202.03228759765625	0.290632080527771	0.0478585119439573	0.178211247950336	0.184847718855851	0.187594550715117	0.496694732119274	0.10578436167192	0.408476714020493	0.609734634177287
ENSOARG00000005054	SETD2	31.22493553161621	33.70539855957031	26.024845123291016	45.988037109375	51.094818115234375	46.458614349365234	51.58494186401367	51.31452178955078	50.46648406982422	0.658239900195918	0.00327180001578351	0.0572804399815688	-0.0955105965490514	0.120433991831449	0.424493062474981	0.75375049674497	0.000811292766379672	0.0536129392018685
ENSOARG00000005057	Emd	789.962158203125	763.2411499023438	790.6622314453125	833.1865844726562	876.5400390625	906.011962890625	702.9552612304688	716.8643188476562	750.9837036132812	0.158328557839957	0.0169455130552735	0.110238007106022	0.268989370835572	0.00435812959406744	0.137548769196109	-0.110660812995615	0.0268575111320674	0.163386595506231
ENSOARG00000005067	VHL	33.101524353027344	40.350948333740234	38.77412414550781	30.607749938964844	32.25261688232422	27.795927047729492	36.24824142456055	38.43315887451172	34.7364501953125	-0.30793553544286	0.0482248292497853	0.178693909717746	-0.271369030923134	0.0206881273122257	0.238777521384541	-0.0365665045197258	0.721668517769341	0.838226663250987
ENSOARG00000005094	CUL7	354.53411865234375	296.4423522949219	307.1323547363281	375.1497497558594	660.6451416015625	532.6627807617188	644.5753173828125	458.5668029785156	454.64617919921875	0.711085158545327	0.0736710222053338	0.221887567242764	0.00984740854132007	0.974272524933582	0.990385151999921	0.701237750004007	0.0373746344513541	0.188213972835257
ENSOARG00000005101	CHML	39.11521911621094	52.71826934814453	45.208988189697266	71.48568725585938	60.35551452636719	63.231441497802734	53.96916580200195	41.45730972290039	56.620582580566406	0.50938834116735	0.0199414691136183	0.117979437510859	0.359493568018608	0.0669775384362454	0.343635708318171	0.149894773148742	0.459016474883109	0.649271120040264
ENSOARG00000005109	WDR7	85.39810180664062	87.1771240234375	79.7517318725586	74.71945190429688	102.38929748535156	99.31584930419922	109.0129623413086	102.8293228149414	93.65957641601562	0.131591658255853	0.424338039529492	0.57490120665883	-0.144295165975273	0.379800898346914	0.634145637839917	0.275886824231126	0.023756272494128	0.155968703272155
ENSOARG00000005117	THBD	83.08382415771484	124.27886199951172	90.79106140136719	445.8153991699219	269.2655334472656	283.23101806640625	201.7504119873047	199.46315002441406	145.08494567871094	1.74343422628599	0.0158674567608285	0.107162231374136	0.869801214637983	0.0648445218407082	0.339102916652327	0.873633011648009	0.0210431681797919	0.150358078519947
ENSOARG00000005129	MRPS27	297.23931884765625	192.2687225341797	248.98361206054688	168.7783203125	157.01129150390625	172.9626922607422	159.81065368652344	165.15774536132812	147.20193481445312	-0.566258109355758	0.0599032625374769	0.199352723872579	0.079016105267314	0.283039632859623	0.570062278469376	-0.645274214623072	0.0449048678315882	0.205000649819453
ENSOARG00000005131	PSMB1	1986.0335693359375	2030.76904296875	2076.6416015625	1486.06005859375	1648.375244140625	1600.927978515625	1539.2659912109375	1588.763427734375	1494.3214111328125	-0.363782808397044	0.00117377396667553	0.0395018130603272	0.0348483461499202	0.533613052803135	0.741729716419208	-0.398631154546964	0.000203494455275125	0.0349307087546992
ENSOARG00000005137	EIF3B	1971.905517578125	1907.969970703125	1959.2550048828125	1305.8006591796875	1453.9183349609375	1462.918701171875	1643.9593505859375	1815.75390625	1767.0455322265625	-0.467609084503646	0.000589857010687483	0.0322925943738345	-0.307772113152708	0.00974834346348928	0.183961852016028	-0.159836971350938	0.0203013712718021	0.148561731626218
ENSOARG00000005138	GALNT3	94.81694030761719	91.08951568603516	86.69390869140625	82.25069427490234	104.23670196533203	100.204833984375	57.943058013916016	57.60013961791992	77.16870880126953	0.0727153137961079	0.547286321157951	0.676515163091415	0.573057096715619	0.0285866242946853	0.260629945321766	-0.500341782919511	0.0179796935945916	0.1408517568387
ENSOARG00000005145	Cc2d1b	274.3790588378906	288.79949951171875	258.0491027832031	391.270751953125	351.0008850097656	375.06365966796875	244.3799591064453	264.4070739746094	306.77197265625	0.444208056128161	0.00255390635409933	0.0522617438674027	0.454201018424935	0.00991868466813223	0.184910922326283	-0.00999296229677378	0.930737742686463	0.964097962910668
ENSOARG00000005157	PNKP	14.459563255310059	13.069567680358887	10.933760643005371	15.95206356048584	17.01491928100586	14.88920783996582	16.22104835510254	16.223066329956055	17.118154525756836	0.315238337692733	0.0587845643006808	0.198088947929559	-0.0505366788971753	0.451553104336017	0.686692846852151	0.365775016589908	0.0257181241742548	0.160491884662309
ENSOARG00000005159	SERPINB2	48.31255340576172	79.07781982421875	109.84308624267578	193.10299682617188	219.32411193847656	298.35223388671875	49.6099853515625	78.53975677490234	159.43661499023438	1.58309425065197	0.0121465056999867	0.0942421503218927	1.3054065159749	0.0364862870829775	0.287380340205742	0.27768773467708	0.676501767165091	0.809345142804157
ENSOARG00000005162	TRIP10	317.1374206542969	350.99591064453125	282.81390380859375	427.84912109375	395.7830810546875	389.4727783203125	410.6137390136719	358.0104064941406	360.1302185058594	0.351267206663838	0.0190877542454408	0.115860139748545	0.103972839249183	0.249691944322119	0.54617478198091	0.247294367414656	0.0859253203372277	0.276862016209575
ENSOARG00000005169	CD93	261.4833984375	305.2627868652344	317.303955078125	681.0941772460938	324.5514831542969	382.886474609375	455.75787353515625	504.0398254394531	407.0375671386719	0.651360464143559	0.20669931587114	0.378891884362707	0.0227211892998591	0.952422413948533	0.981180151246469	0.6286392748437	0.00795405952113452	0.108889775488289
ENSOARG00000005170	Fbxw8	93.39795684814453	85.09201049804688	83.04281616210938	125.8509292602539	175.4744873046875	151.1861572265625	153.48434448242188	112.7521743774414	139.36502075195312	0.790962890475942	0.0122634606396267	0.0945795069568039	0.157891563531096	0.44897658916508	0.684714294725964	0.633071326944846	0.0177314760776254	0.140423433167241
ENSOARG00000005178	MRPL11	129.3524169921875	132.00946044921875	133.85125732421875	113.50897216796875	95.21758270263672	112.02384948730469	85.4906234741211	105.06544494628906	107.69161987304688	-0.301179811100165	0.0144857133721255	0.102933481497219	0.104940128378022	0.457714693190632	0.690390769279001	-0.406119939478187	0.0105232633729384	0.116039502781877
ENSOARG00000005179	PPP1R9B	150.9093017578125	159.20315551757812	156.2244873046875	300.3679504394531	223.47789001464844	229.07675170898438	209.5007781982422	190.06689453125	217.6881561279297	0.691128820565706	0.0184377947231714	0.114237891225565	0.28663299424211	0.15782119527616	0.466502650979798	0.404495826323596	0.00415737025792284	0.0902776435337769
ENSOARG00000005185	SH3YL1	75.37992858886719	73.67000579833984	75.95158386230469	91.40164184570312	111.38862609863281	117.86514282226562	70.13262939453125	87.39531707763672	87.75616455078125	0.511089015147727	0.0162825575757124	0.108188549225289	0.386569969298508	0.0634614526987094	0.339071706721489	0.12451904584922	0.31253433757182	0.521494299266652
ENSOARG00000005204	ACP1	2083.314697265625	1874.3638916015625	1827.9354248046875	1873.9830322265625	1929.1632080078125	1656.423583984375	1584.813232421875	1670.7777099609375	1512.7061767578125	-0.0836827959250964	0.39610716928742	0.551259780529969	0.195313146470492	0.0722659893676262	0.35438285323742	-0.278995942395588	0.0202608401133837	0.148561731626218
ENSOARG00000005207	PRPS1	149.18885803222656	206.97064208984375	148.59971618652344	89.0361099243164	81.51431655883789	73.99252319335938	228.7317657470703	186.16456604003906	217.04568481445312	-1.04550747621808	0.0119514836441435	0.0939065080889434	-1.36970431950805	0.000652149225241015	0.084872532415496	0.324196843289973	0.141045159930436	0.343618011062116
ENSOARG00000005209	SDC4	1361.1263427734375	1521.056396484375	1394.3018798828125	3724.34423828125	2438.907958984375	2301.6806640625	1436.2681884765625	1657.5140380859375	1645.673583984375	0.985073274400431	0.0375205936729586	0.159192370007233	0.836777208766638	0.0537042206605175	0.323640784042529	0.148296065633793	0.150126326928351	0.35484404546701
ENSOARG00000005218	EPCAM	1754.9561767578125	1424.7593994140625	1356.0411376953125	3125.27587890625	3122.27685546875	2551.210693359375	2146.222412109375	1757.457763671875	1079.1746826171875	0.955957522645285	0.00332872471733933	0.0572804399815688	0.820328231088869	0.0253642745307284	0.253508809753255	0.135629291556416	0.679615625907167	0.81170678372594
ENSOARG00000005219	TMEM18	257.6558532714844	256.8848571777344	258.9848937988281	135.77806091308594	211.3217010498047	174.4784698486328	140.5333709716797	151.6848907470703	163.22315979003906	-0.568565387084072	0.0183157291195475	0.114091729307181	0.195618151872231	0.387818628285127	0.640242517793285	-0.764183538956303	8.67016758722546e-05	0.0319011079566989
ENSOARG00000005232	POGLUT2	288.00408935546875	346.3877868652344	341.1846923828125	157.01608276367188	209.6933135986328	171.69940185546875	250.16371154785156	231.8043975830078	237.75051879882812	-0.857553122469179	0.00393656559245786	0.0600056096387597	-0.418731013580066	0.021953155398627	0.244565593370845	-0.438822108889113	0.0117732134658767	0.123481484117561
ENSOARG00000005237	SEC61A1	2787.7646484375	2814.22705078125	2546.2783203125	1812.5560302734375	2124.541015625	2196.72607421875	2193.100341796875	2228.37939453125	2077.9033203125	-0.409707225022432	0.00991287612504509	0.0860074765581479	-0.0835162146773515	0.389402762862883	0.640816485710426	-0.326191010345081	0.0047125942810996	0.090814067755041
ENSOARG00000005239	NARS	915.2642211914062	983.421630859375	990.60986328125	595.6517333984375	720.5296020507812	684.4320068359375	829.3589477539062	847.8321533203125	813.3402709960938	-0.530275504147566	0.00257753019943625	0.0523178061890793	-0.316011218976527	0.0131500406862721	0.199760301167664	-0.214264285171039	0.00691632040431575	0.104123867153536
ENSOARG00000005244	PAG2	8142.216796875	11662.19921875	8031.4482421875	26194.451171875	15338.689453125	24619.396484375	14783.96484375	16701.60546875	26664.54296875	1.24885161119216	0.0236438267933732	0.12862638872756	0.186014486208997	0.622161137333862	0.79315852437413	1.06283712498316	0.0593807547804448	0.230812993831589
ENSOARG00000005263	PLEKHA7	35.521419525146484	33.965843200683594	40.18531799316406	65.01799774169922	54.262451171875	59.055206298828125	49.56747055053711	39.737586975097656	51.65092086791992	0.701392292270424	0.00323161624528057	0.0572804399815688	0.339350505876765	0.0607871254015243	0.333272323322298	0.362041786393659	0.0646541575240751	0.240274542832803
ENSOARG00000005266	POLR2I	120.28563690185547	102.74129486083984	74.47991180419922	212.5188751220703	153.9055633544922	179.95530700683594	24.696533203125	115.82411193847656	46.096378326416016	0.876981148136077	0.0183814559727614	0.114179012242844	1.54982340646618	0.0206395466259676	0.238767612306952	-0.672842258330107	0.293282048547365	0.503639197129935
ENSOARG00000005271	TBCB	1289.07666015625	1167.109619140625	1153.6612548828125	910.0455322265625	1010.2139282226562	1076.394287109375	949.1132202148438	1018.8218383789062	1044.8851318359375	-0.268585509294947	0.0343010024368108	0.153772625372994	-0.0077621780085831	0.928187635075703	0.968554453030673	-0.260823331286364	0.0183090493063419	0.141767479389942
ENSOARG00000005278	Cdipt	73.19214630126953	85.79649353027344	94.4073257446289	34.52046585083008	56.019737243652344	81.2283935546875	64.8629379272461	63.92277145385742	47.71695327758789	-0.560927253003593	0.140593510851262	0.31121126234559	-0.0392236457607033	0.919133310661385	0.962798043390467	-0.52170360724289	0.0366680334037694	0.185705076013618
ENSOARG00000005280	ATP8B1	155.739501953125	154.0505828857422	170.4576873779297	196.48233032226562	210.21127319335938	214.5236053466797	132.24758911132812	191.821533203125	132.43544006347656	0.371318874088946	0.00336423237698408	0.0574803131838994	0.444468516790741	0.055775644339514	0.326267522320182	-0.0731496427017949	0.719100942477363	0.837471849888338
ENSOARG00000005284	FKBP2	1188.446044921875	1551.1971435546875	1661.306884765625	1554.2513427734375	1903.241943359375	1616.6463623046875	1305.73876953125	1247.830810546875	1222.2685546875	0.205348220110375	0.277682732882299	0.448515596390399	0.426366305643942	0.0171714278500356	0.224731784690534	-0.221018085533567	0.223986772519494	0.435645026161257
ENSOARG00000005286	Aars1	1043.5498046875	977.4732055664062	998.93359375	740.2301025390625	870.1658325195312	706.849609375	980.6552734375	950.0862426757812	825.1478881835938	-0.382116892612049	0.0118778235752504	0.0934809553820811	-0.25010706694521	0.10102400269616	0.399065343983714	-0.13200982566684	0.161927304714077	0.368292237228564
ENSOARG00000005289	COX7A1	124.56381225585938	180.56912231445312	164.61961364746094	71.1968765258789	87.09993743896484	77.89131164550781	95.29385375976562	117.5737075805664	77.87164306640625	-0.991964552832368	0.0107882537204989	0.0890002257980358	-0.299789188338173	0.215809855896337	0.524377509363615	-0.692175364494195	0.0420270311424526	0.199297609472016
ENSOARG00000005290	ATP5MD	1204.8289794921875	1084.6746826171875	1126.2091064453125	1277.531494140625	1264.64306640625	1308.61669921875	1107.98779296875	967.78466796875	1115.7197265625	0.172968258860737	0.0181474305317735	0.11372323345545	0.270923804733372	0.0115857281693118	0.19397375847281	-0.0979555458726349	0.278136003475539	0.486988579058298
ENSOARG00000005302	DBN1	279.25152587890625	371.2478332519531	303.3009948730469	538.7145385742188	406.7738342285156	458.83331298828125	405.142822265625	340.5550231933594	315.3877258300781	0.558114226112383	0.0335546832304718	0.151659364787028	0.404332442270459	0.0706974014432773	0.351725919281511	0.153781783841924	0.404236890015599	0.606082465377294
ENSOARG00000005307	DDX21	331.4868469238281	319.7437438964844	282.2891845703125	427.5961608886719	441.9286804199219	370.5180358886719	446.7173767089844	406.81903076171875	400.8273010253906	0.409637516326242	0.0179395358594349	0.113107827876112	-0.0165657190114668	0.863964687255067	0.933230718177142	0.426203235337709	0.00664005129115557	0.102217344034541
ENSOARG00000005309	SH3D19	26.016712188720703	27.966442108154297	27.56069564819336	68.42218780517578	63.003360748291016	58.152069091796875	56.090049743652344	51.12132263183594	48.61296081542969	1.21714066568609	0.000285237643019022	0.0268612883146286	0.282868104334918	0.0381022219205255	0.29084299454118	0.93427256135117	0.000405222489252069	0.0403871747621229
ENSOARG00000005315	MMP1	0	0	0	0	237.6525115966797	0	98.09630584716797	52.10422897338867	75.10026741027832	12.9516035274659	0.373900966300059	0.532846009675149	0.0770011980363843	0.961576860434151	0.986325018096111	12.8746023294295	0.00481371983593934	0.090814067755041
ENSOARG00000005328	SEZ6	0	41.63275146484375	0	0	0	0	52.69679069519043	46.6614990234375	58.73208236694336	-10.4385406917708	0.373900966300059	0.532846009675149	-12.3634993871485	0.000111432274835786	0.0481263613651888	1.92495869537774	0.0533689626827296	0.221392911363682
ENSOARG00000005330	PGS1	31.208786010742188	39.900264739990234	35.43638610839844	52.90858459472656	59.49895095825195	46.31821823120117	25.637187957763672	23.596107482910156	23.15775489807129	0.575067422733005	0.0188409245308361	0.114986334247661	1.13265297531846	0.00176489261919874	0.111903978991817	-0.557585552585456	0.0122500420476061	0.125396756650807
ENSOARG00000005335	PGD	7559.9248046875	6555.16796875	6541.21875	4757.72900390625	5592.11669921875	5600.2099609375	6446.080078125	6172.9892578125	6631.56884765625	-0.373021204740051	0.0231377498854473	0.127022161741593	-0.271344814952819	0.0237214709984675	0.249511733889701	-0.101676389787232	0.265894417288599	0.47595284365682
ENSOARG00000005346	SCFD1	1270.196533203125	1123.0386962890625	1117.5106201171875	844.409423828125	994.4882202148438	1081.3582763671875	923.246337890625	971.7000122070312	970.6318359375	-0.26568275312908	0.082452103418319	0.235136702851802	0.0272685470065412	0.810143298962365	0.901783219664007	-0.292951300135621	0.0148883569953488	0.134037518830943
ENSOARG00000005352	TECR	576.3460693359375	490.4229431152344	492.5595397949219	429.10406494140625	569.7803344726562	569.1670532226562	405.0702209472656	431.247314453125	413.5854797363281	0.0080479620324731	0.960140824695472	0.974048645593449	0.327156744653776	0.0889824738367807	0.379248767328472	-0.319108782621303	0.0245069866693054	0.157412480396574
ENSOARG00000005356	MVP	2177.483154296875	1654.9808349609375	2079.8193359375	978.2183837890625	1476.6531982421875	1054.0401611328125	1758.4454345703125	1804.041015625	1089.4002685546875	-0.752691745932317	0.0229397498933934	0.126630045532416	-0.406792303945041	0.242709662074152	0.541413174451782	-0.345899441987277	0.209478975774392	0.420692273999846
ENSOARG00000005373	PRPF38A	51.09315490722656	53.949554443359375	51.25352478027344	63.503135681152344	66.02664947509766	54.3212776184082	41.94923782348633	52.8910026550293	38.04083251953125	0.234254498411761	0.0668317896510303	0.209158749093039	0.46840188820711	0.0405460233674346	0.297920877366335	-0.234147389795349	0.160692064383544	0.366662785006654
ENSOARG00000005379	RAB25	925.5272827148438	891.9461059570312	1008.2000732421875	586.268310546875	752.07080078125	556.5884399414062	734.9944458007812	836.5834350585938	753.83056640625	-0.576452064882919	0.0113726842884611	0.091668593273804	-0.295341450288306	0.103748787973623	0.4038773548858	-0.281110614594613	0.0231171828183624	0.154971843617742
ENSOARG00000005382	EMC3	392.01483154296875	483.2703552246094	455.3151550292969	296.8116455078125	436.7936096191406	444.08197021484375	371.4466857910156	361.5108642578125	365.17303466796875	-0.176120875827469	0.406523183545614	0.560438238851498	0.100906810290223	0.610106730886226	0.785425949527117	-0.277027686117692	0.046198438678379	0.207719295711809
ENSOARG00000005388	MRPL2	90.97660827636719	70.4175033569336	105.42405700683594	212.72836303710938	113.71570587158203	156.9497528076172	71.84545135498047	90.17304229736328	72.25927734375	0.857342125723417	0.0764612212036514	0.226528023489781	1.04497896075454	0.0470971952528151	0.308452903028968	-0.187636835031126	0.410635682411795	0.611899903214356
ENSOARG00000005393	NDUFAF2	57.3447265625	88.20755767822266	69.0146255493164	112.05497741699219	45.09419631958008	28.475181579589844	34.457740783691406	30.51137924194336	47.16791534423828	-0.20904158746806	0.739667972264016	0.822393995477755	0.72712318128343	0.4000268640701	0.648011844401117	-0.93616476875149	0.0295675399089565	0.168576795847267
ENSOARG00000005406	HKDC1	331.3727722167969	338.2760314941406	322.10784912109375	474.7759094238281	802.6014404296875	1198.9031982421875	707.7565307617188	666.3634033203125	668.485107421875	1.32011669741695	0.0773986943639573	0.227246786547243	0.277764501465425	0.528654218915095	0.739760485218799	1.04235219595152	1.62532105303755e-05	0.0115001479788105
ENSOARG00000005409	DHX8	82.59479522705078	89.65159606933594	70.10538482666016	135.09042358398438	118.5704116821289	120.4273910522461	75.12124633789062	83.28010559082031	88.4006118774414	0.62627590503134	0.00476886312605351	0.064587355299547	0.600024686576524	0.00284501466883554	0.121884725776948	0.0262512184548156	0.840294002216746	0.914012253145793
ENSOARG00000005410	COLEC11	299.6031494140625	156.6187744140625	137.22592163085938	129.8222198486328	110.28130340576172	155.22479248046875	496.6036376953125	484.7318420410156	449.90264892578125	-0.586069952551832	0.27940817245244	0.449249045014533	-1.85614052863286	5.52965781271015e-05	0.0304645518696788	1.27007057608103	0.00625107106700646	0.099234818840217
ENSOARG00000005412	ITGA3	2028.9989013671875	1731.0830078125	2220.2158203125	4510.4365234375	3074.889892578125	3262.900146484375	2045.717041015625	2071.507080078125	2439.3681640625	0.859169998241048	0.0264184874777324	0.135670659775742	0.726441123947436	0.0377936981776307	0.290489334608633	0.132728874293611	0.371066213217204	0.577759115884846
ENSOARG00000005419	TTC7A	28.05727195739746	41.80789566040039	26.192041397094727	43.99881362915039	46.332088470458984	58.842857360839844	25.294275283813477	36.67858123779297	27.251218795776367	0.635027983240341	0.0584744072728233	0.197386036534489	0.741488829438299	0.0261031178244882	0.25464126432008	-0.106460846197958	0.725653615485537	0.84041022535094
ENSOARG00000005421	NDRG1	1137.9840087890625	1428.9708251953125	1116.947021484375	2244.049072265625	1778.0269775390625	2283.28271484375	1403.072265625	974.9505615234375	1299.6064453125	0.775343833451841	0.010217320372013	0.087006441249971	0.777802405298305	0.0134165250179603	0.201149009808159	-0.00245857184646388	0.990416080385308	0.996569325513252
ENSOARG00000005428	TPI1	7401.43408203125	10289.29296875	8308.0185546875	10854.6015625	13886.685546875	12847.62109375	8718.1982421875	8387.99609375	10480.701171875	0.531864994483177	0.0350091494897475	0.154667621077733	0.44632389978218	0.0389050418846477	0.29259279443134	0.085541094700997	0.647289297135668	0.789957142218631
ENSOARG00000005443	DNAJB1	430.243896484375	446.1745300292969	451.9389953613281	321.76275634765625	310.59649658203125	351.716796875	423.5823974609375	411.4958801269531	409.0762939453125	-0.432801668625458	0.00116944688583009	0.0395018130603272	-0.338324017392957	0.00268105438812524	0.121884725776948	-0.094477651232501	0.0236256176945506	0.155968703272155
ENSOARG00000005457	STOM	1916.76611328125	2120.485107421875	2227.19970703125	1732.2022705078125	2178.309814453125	2951.579345703125	2501.227294921875	2608.629638671875	2626.794677734375	0.131460284077998	0.616696833323121	0.731429396544396	-0.173060960875835	0.461578616489564	0.692991920546518	0.304521244953833	0.0077596834367431	0.108889775488289
ENSOARG00000005464	CLIC1	9975.4033203125	10544.484375	9659.462890625	10369.373046875	10626.037109375	12740.9970703125	8103.97802734375	8269.1630859375	9087.8984375	0.160744579787379	0.210020041763901	0.382274831344548	0.406015017015956	0.0272095534383991	0.2558754891142	-0.245270437228577	0.0170032567489396	0.138864005759811
ENSOARG00000005465	CRELD1	321.3735046386719	395.97955322265625	485.42218017578125	252.24267578125	250.7193145751953	276.5692443847656	269.9194030761719	323.2967529296875	285.135498046875	-0.625688336058891	0.0428252773432383	0.170293455788407	-0.172191817293931	0.140383748641435	0.448761896895144	-0.453496518764959	0.0966219527040331	0.291247210947611
ENSOARG00000005473	GSN	190.4776611328125	180.45733642578125	198.13674926757812	192.22869873046875	305.35675048828125	248.17373657226562	105.85542297363281	169.05313110351562	140.42147827148438	0.390099288297663	0.149394248872362	0.322225811890358	0.844451646640636	0.0422486888615528	0.301425071170547	-0.454352358342973	0.0540421033919386	0.222517924518199
ENSOARG00000005489	LMNA	11411.4697265625	13650.7568359375	12799.677734375	15537.3662109375	17918.978515625	18131.703125	17259.21484375	11829.0888671875	12622.5908203125	0.446289879909255	0.0123663162294246	0.0950075138309869	0.306612601781091	0.155887160679139	0.464629095195164	0.139677278128164	0.51858902481532	0.695021247743802
ENSOARG00000005495	UQCRB	975.1552124023438	938.04150390625	917.6307373046875	1576.86767578125	828.988037109375	786.9699096679688	777.702880859375	730.3720092773438	764.3185424804688	0.17360994583383	0.663312134514337	0.767696549138016	0.490621123091726	0.298459306802713	0.576330824971511	-0.317011177257895	0.00106044963048205	0.0564653111463523
ENSOARG00000005505	GBA3	0	42.766605377197266	0	40.893930435180664	46.491939544677734	35.295921325683594	0	0	0	1.52036453483941	0.142481794620037	0.313693987928679	11.9976710158275	0.00022466512305907	0.0499013333331774	-10.4773064809881	0.373900966300059	0.577759115884846
ENSOARG00000005514	DDAH2	439.7301025390625	319.2182922363281	508.3449401855469	1960.73388671875	1367.3448486328125	880.3795776367188	840.0353393554688	691.888671875	581.5708618164062	1.73154132917321	0.0365572999727415	0.157787338561521	0.993661214089837	0.0953891834180007	0.389472432716144	0.737880115083376	0.0387557549342792	0.191415018334871
ENSOARG00000005516	TUBB4A	3432.12744140625	2935.302001953125	2772.003173828125	3351.502685546875	3387.76708984375	4031.609619140625	3828.482177734375	3561.77099609375	3779.087890625	0.236959534753503	0.141049352825744	0.311687796721811	-0.0524080321605142	0.603038334012273	0.780426170902515	0.289367566914017	0.0344841319809132	0.180592170448135
ENSOARG00000005518	GPX7	492.7591857910156	655.3941040039062	632.9592895507812	277.8719177246094	402.5509948730469	232.33656311035156	842.3343505859375	388.91033935546875	506.0518798828125	-0.964472062179	0.0158309211836031	0.107081115350327	-0.928537408135537	0.131123921241148	0.436875356459878	-0.0359346540434627	0.924669977600065	0.961656776704067
ENSOARG00000005532	Actbl2	541.59912109375	824.685791015625	996.924072265625	860.6078491210938	954.7377319335938	814.9449462890625	566.3952026367188	545.7483520507812	628.313232421875	0.154474944414345	0.556617823999076	0.683701526902957	0.595756165847412	0.00349857400758677	0.128580361539923	-0.441281221433067	0.19903487003251	0.40930597579452
ENSOARG00000005539	MEST	80.78306579589844	90.38703155517578	86.66603088378906	126.45674896240234	111.71733093261719	114.94867706298828	65.58109283447266	73.3115005493164	60.27055740356445	0.453715368803307	0.00383189392958182	0.0594593680809762	0.826219054096644	0.000937170729908785	0.0970655485695434	-0.372503685293337	0.014197203830289	0.131391741162699
ENSOARG00000005541	ARHGEF37	107.28887176513672	103.43921661376953	98.32727813720703	155.72828674316406	132.07933044433594	120.47441864013672	105.84386444091797	93.02796173095703	89.26959991455078	0.401700774630238	0.0364588299061457	0.157461635383542	0.502788999572629	0.0254556900936646	0.253508809753255	-0.101088224942391	0.284700809629251	0.495026637006888
ENSOARG00000005542	RPLP2	6902.89892578125	6799.73681640625	5700.44775390625	11694.3583984375	5249.658203125	5469.5556640625	5557.31884765625	5079.73681640625	5104.91943359375	0.208086662686772	0.664585739140779	0.768330474638838	0.509756040543225	0.353020474910165	0.62185887019451	-0.301669377856453	0.0423277458892884	0.199548754726093
ENSOARG00000005547	GTF3C5	33.74418258666992	26.78704071044922	26.180377960205078	41.87840270996094	61.04596710205078	33.08445358276367	36.64190673828125	38.104679107666016	41.584712982177734	0.649403315958813	0.12877117336823	0.295911055797996	0.225460942667542	0.477735330717612	0.703926167740469	0.42394237329127	0.0252896355517225	0.159579242515495
ENSOARG00000005551	OCLN	355.64178466796875	349.9197082519531	285.11541748046875	926.1939697265625	515.48291015625	669.1900634765625	364.46063232421875	397.6646423339844	429.55377197265625	1.09134910964344	0.0375629715648453	0.159222759512054	0.824839913603414	0.064902295548701	0.339102916652327	0.266509196040024	0.084916110622459	0.27517209002876
ENSOARG00000005565	ADSS2	1288.9178466796875	1244.6328125	1371.436767578125	808.8796997070312	754.415283203125	803.1942749023438	835.0942993164062	1044.6697998046875	748.6581420898438	-0.722569529922643	0.000234559716673201	0.0246414491542901	-0.151448681824472	0.384841940479875	0.637590175426476	-0.571120848098171	0.011162153181146	0.120353091304063
ENSOARG00000005566	DLX3	22.32428741455078	7.884750843048096	19.171480178833008	49.50938034057617	85.35320281982422	39.04222106933594	27.17594337463379	24.181421279907227	28.396713256835938	1.8162839003074	0.0475664379658264	0.177571923622749	1.12466759613622	0.0896796261298091	0.380572337150072	0.69161630417118	0.090514977360949	0.282926567970545
ENSOARG00000005570	IKBKE	138.20709228515625	131.9846649169922	135.52474975585938	86.47676849365234	101.42828369140625	100.2715072631836	96.40741729736328	119.83935546875	101.08451080322266	-0.493519011027421	0.00157817089083819	0.044307352626504	-0.139036763807007	0.322680020725061	0.597509557970254	-0.354482247220414	0.0162573961745072	0.137361260824687
ENSOARG00000005578	MGLL	361.9879455566406	301.06121826171875	259.92877197265625	498.7752685546875	413.0066833496094	498.5516662597656	340.0335388183594	331.5816650390625	349.7605285644531	0.611668411227346	0.0168623429864637	0.109973032195276	0.465522789766712	0.0111092581742257	0.191493066621797	0.146145621460634	0.33721370502377	0.546692591936037
ENSOARG00000005579	SEMA4A	353.72259521484375	306.7005310058594	343.1416015625	519.2562866210938	511.12542724609375	451.7489318847656	366.0321044921875	384.08428955078125	357.9672546386719	0.562538952407749	0.00338023725741812	0.057501016278268	0.419605829033758	0.00529866588199855	0.150335140754222	0.14293312337399	0.097918365810913	0.292015214972104
ENSOARG00000005585	RPRD1A	76.08829498291016	59.45465850830078	77.86955261230469	93.21985626220703	95.47087860107422	96.95470428466797	62.6566162109375	75.70624542236328	74.10834503173828	0.420580773387662	0.0156377542971237	0.106545049873655	0.42695814919476	0.0045687438284515	0.140942121120563	-0.00637737580709787	0.967149502675406	0.982154645679617
ENSOARG00000005589	MARVELD2	154.65785217285156	118.278564453125	157.2504425048828	215.61148071289062	200.4438018798828	188.6235809326172	159.85464477539062	157.01332092285156	127.9747085571289	0.491205695052306	0.0171344703829885	0.110725995642022	0.442873956595349	0.01425216409524	0.207205473833382	0.0483317384569573	0.777849808942355	0.87434997320964
ENSOARG00000005595	CBX1	437.1296691894531	458.4363708496094	382.3145751953125	1002.0707397460938	491.2700500488281	577.1197509765625	579.4124145507812	565.6121826171875	735.8829956054688	0.696198647629005	0.173058557201347	0.346275948817193	0.138522735467483	0.724532599921943	0.854836307754315	0.557675912161521	0.0272807722919694	0.163560201896146
ENSOARG00000012976	CBX1	437.1296691894531	458.4363708496094	382.3145751953125	1002.0707397460938	491.2700500488281	577.1197509765625	579.4124145507812	565.6121826171875	735.8829956054688	0.696198647629005	0.173058557201347	0.346275948817193	0.138522735467483	0.724532599921943	0.854836307754315	0.557675912161521	0.0272807722919694	0.163560201896146
ENSOARG00000005600	DPP3	923.8466796875	931.4066772460938	954.8936767578125	648.0086059570312	746.6377563476562	575.9885864257812	916.3132934570312	731.4276733398438	621.4402465820312	-0.5119850693577	0.00512569890211081	0.0659721577235256	-0.203511276696056	0.372700665975084	0.629838810837846	-0.308473792661644	0.105579935877407	0.299992113125353
ENSOARG00000005601	RNF167	66.87324523925781	49.535179138183594	53.05794906616211	77.51201629638672	77.25129699707031	66.16484832763672	60.61006546020508	58.33777046203613	56.06547546386719	0.38257829678542	0.0571259544874681	0.195723741818236	0.336112673579213	0.0181189653533649	0.228330126401893	0.0464656232062075	0.751523658025537	0.858284841705674
ENSOARG00000005604	PSMD8	1047.375732421875	1023.7343139648438	1027.935302734375	848.8943481445312	905.1944580078125	739.5088500976562	776.6895751953125	895.7891235351562	790.5107421875	-0.313595162325802	0.014812026505326	0.103550983860076	0.0178182612051031	0.876253549109878	0.93949866402131	-0.331413423530905	0.00520844488535033	0.0935114331148116
ENSOARG00000005614	ACP2	298.06219482421875	382.4771423339844	388.96343994140625	256.4627990722656	229.32618713378906	262.09423828125	260.8458251953125	201.40518188476562	187.50588989257812	-0.516055300221136	0.0257991298403685	0.133797488578402	0.202912980765071	0.255389702551844	0.551285682496548	-0.718968280986206	0.019274776357793	0.144572866789159
ENSOARG00000005616	UBE2J2	68.72380828857422	66.32733917236328	70.14928436279297	86.6734390258789	81.86943054199219	56.42255783081055	58.36888885498047	47.21407699584961	54.12216567993164	0.132669538696579	0.524169765270933	0.657665551196938	0.494292636515384	0.0936879872815176	0.387280204453677	-0.361623097818805	0.0115737786764236	0.122903934217412
ENSOARG00000005619	RRAGB	607.226318359375	518.9501953125	526.4642333984375	421.0748291015625	400.958740234375	461.9376220703125	532.8840942382812	479.5652770996094	557.803466796875	-0.364160311093258	0.0213605556169336	0.122280529724626	-0.290384043996096	0.0309397787522435	0.270441074079961	-0.073776267097162	0.493463783136562	0.673978504944382
ENSOARG00000008644	RRAGA	607.226318359375	518.9501953125	526.4642333984375	421.0748291015625	400.958740234375	461.9376220703125	532.8840942382812	479.5652770996094	557.803466796875	-0.364160311093258	0.0213605556169336	0.122280529724626	-0.290384043996096	0.0309397787522435	0.270441074079961	-0.073776267097162	0.493463783136562	0.673978504944382
ENSOARG00000005624	BPIFB2	0	0	0	36.86935615539551	41.341312408447266	32.39739990234375	0	0	0	11.8482065077245	0.000139691568811047	0.0231055799135549	11.8482065077245	0.000139691568811047	0.0499013333331774	0	1	1
ENSOARG00000005627	GALNT1	344.3355407714844	329.9101257324219	316.4822998046875	128.95545959472656	188.31565856933594	123.31527709960938	191.92501831054688	222.71058654785156	210.9396514892578	-1.16906402998058	0.00119044040716271	0.0395490757490721	-0.505758503049109	0.0528056705830053	0.320711939931471	-0.663305526931474	0.000539909104228591	0.0434920124429281
ENSOARG00000005630	PLSCR4	33.88003158569336	43.736026763916016	24.024036407470703	0	0	0	0	0	0	-11.7262195043293	0.0039937075886738	0.0606388335827151	0	1	1	-11.7262195043293	0.0039937075886738	0.0895591944717087
ENSOARG00000005643	MIOS	64.79829406738281	68.79460144042969	58.4832878112793	85.59265899658203	87.78556060791016	87.67405700683594	76.01393127441406	76.93346405029297	76.92405700683594	0.442660098682487	0.00173194413854454	0.0461100470309768	0.183511431037557	0.000179324304930689	0.0499013333331774	0.259148667644929	0.0139662774996801	0.131100891380899
ENSOARG00000005645	CERS5	132.0282440185547	141.20314025878906	123.08466339111328	97.54847717285156	83.57209777832031	103.02022552490234	105.765625	96.59542083740234	97.30206298828125	-0.480045379708575	0.00869890761691315	0.0815424589353423	-0.0767354797567503	0.470383886548092	0.698292497292403	-0.403309899951825	0.00581962275934324	0.0964642800237406
ENSOARG00000005653	Kat7	89.16487884521484	92.09397888183594	82.51081848144531	220.8617706298828	127.52493286132812	137.38697814941406	122.2444839477539	116.88587188720703	135.1400604248047	0.881005612060564	0.0676166544080508	0.210820172311812	0.376203312717199	0.284441825945973	0.570213895620627	0.504802299343365	0.00382567933147756	0.0887786003668852
ENSOARG00000005654	PRIM2	131.66629028320312	127.73384857177734	125.11402130126953	86.00654602050781	97.75167083740234	105.95189666748047	123.50896453857422	113.2514419555664	112.8201904296875	-0.408426679291679	0.00657727974582174	0.0722200180000257	-0.27101506319892	0.0418857430650723	0.300378203407184	-0.137411616092759	0.042948124367755	0.201478749617223
ENSOARG00000005664	FAM241B	226.48410034179688	233.23141479492188	234.98721313476562	278.9608154296875	375.2767639160156	397.2042236328125	210.46617126464844	202.6529083251953	322.1604309082031	0.597901331217092	0.0309022901952026	0.144458450978656	0.51600431143623	0.117648865686957	0.422839704970134	0.0818970197808623	0.744254599736502	0.853538958046224
ENSOARG00000005666	CPXM1	1154.7568359375	1822.3504638671875	2286.199462890625	1040.240966796875	511.31463623046875	428.40802001953125	268.99847412109375	936.2168579101562	975.3883056640625	-1.41049555767481	0.0450770593137237	0.174342815475069	-0.139253634531252	0.833838228637901	0.915831928430495	-1.27124192314356	0.0622457633890865	0.236163281887144
ENSOARG00000005668	SEC11C	443.7061767578125	399.4854736328125	335.74041748046875	220.20437622070312	301.5597839355469	301.40472412109375	347.430419921875	296.39337158203125	209.31344604492188	-0.518220235489807	0.0458023338929664	0.175229991970433	-0.051589385839509	0.847114753650204	0.922593176642853	-0.466630849650298	0.100589639006315	0.294421631639719
ENSOARG00000005673	TK1	31.57965660095215	24.485027313232422	29.21561622619629	14.086236000061035	10.814430236816406	17.358041763305664	23.909543991088867	32.66021728515625	19.09439468383789	-1.01296385600895	0.00700094149437062	0.0741405016817042	-0.840361361015116	0.0645005830336016	0.339102916652327	-0.172602494993835	0.514304860004871	0.691013823311073
ENSOARG00000005676	INO80C	34.37016677856445	27.89699363708496	28.732534408569336	91.68377685546875	50.146331787109375	62.58721923828125	24.052547454833984	32.79179763793945	29.393470764160156	1.16758388242971	0.0387575936384651	0.162077209760854	1.24512495008879	0.0350363784855723	0.284089827029308	-0.0775410676590827	0.651420640345173	0.793007212346285
ENSOARG00000005680	WDR82	434.43841552734375	415.8907775878906	487.0298767089844	318.3897705078125	383.61572265625	378.7137756347656	421.5608825683594	391.97186279296875	444.048095703125	-0.307395056583141	0.0458621284336401	0.175372447832326	-0.218659331254561	0.084574630894692	0.371866983665098	-0.0887357253285801	0.36590680763565	0.573037776502728
ENSOARG00000005694	COPG2	898.5835571289062	870.958984375	803.6141967773438	586.4423217773438	677.6856079101562	712.2781372070312	881.4578247070312	792.2706909179688	808.7525024414062	-0.380659948910521	0.0132959043223882	0.0984403430497578	-0.328903296947928	0.022156075413442	0.245708031760482	-0.0517566519625928	0.48494814261575	0.66796365356039
ENSOARG00000005709	COBLL1	370.0597229003906	506.3705139160156	516.2325439453125	1911.2149658203125	1112.2357177734375	1171.6505126953125	494.1234436035156	700.1165161132812	871.2030639648438	1.59085964630135	0.0232685028755348	0.127297214183256	1.02225434923131	0.0637817728402919	0.339102916652327	0.568605297070042	0.132039843948477	0.334493229351154
ENSOARG00000005714	ATF7IP2	108.86467742919922	83.29058837890625	101.42172241210938	146.58448791503906	142.76113891601562	125.22584533691406	87.43742370605469	104.35716247558594	87.47518920898438	0.497881955746296	0.0159326159349	0.107238230543648	0.569961400848778	0.00647791107474563	0.157372752172102	-0.0720794451024825	0.640530389943202	0.784664867856673
ENSOARG00000005715	DPY19L1	93.61022186279297	139.62417602539062	148.94534301757812	54.23531723022461	77.48418426513672	76.91999816894531	76.65283966064453	90.27581787109375	79.80167388916016	-0.873238989058929	0.0366896450475934	0.157816073412484	-0.241922767100356	0.217972143183379	0.525431144529484	-0.631316221958573	0.062220086049827	0.236163281887144
ENSOARG00000005724	Spn	78.70668029785156	165.57537841796875	111.12210083007812	73.47042083740234	52.82515335083008	63.14778709411621	31.16067886352539	37.16779327392578	25.153564453125	-0.907693982385099	0.10079752400604	0.259470182656609	1.01900551396944	0.00974229005389466	0.183961852016028	-1.92669949635454	0.02695216516882	0.163560201896146
ENSOARG00000005726	SLC25A11	1332.6500244140625	1498.1422119140625	1307.88037109375	1578.54541015625	1719.6842041015625	2002.87109375	1362.47119140625	1325.492431640625	1431.23828125	0.357123820878258	0.0487436942718731	0.179504253562076	0.363927106362016	0.0374852971425858	0.290489334608633	-0.00680328548375761	0.927790630875499	0.963741897972492
ENSOARG00000005732	DIPK2A	73.65028381347656	77.79549407958984	84.5906982421875	59.933868408203125	47.5513916015625	46.47637176513672	46.679874420166016	66.6981430053711	70.52002716064453	-0.616438958287647	0.00699840805603928	0.0741405016817042	-0.25633527258838	0.308543861831177	0.585973413991263	-0.360103685699267	0.0970338994690097	0.291364053484775
ENSOARG00000005744	Ddx39a	1446.9117431640625	1136.6451416015625	903.4669799804688	690.814697265625	859.739013671875	818.1400146484375	987.4759521484375	1182.005126953125	1187.1832275390625	-0.557904569010916	0.087282294846865	0.240273569454507	-0.50293659441342	0.0166201452047424	0.220832652131114	-0.0549679745974954	0.811480145245388	0.896978053339634
ENSOARG00000005753	SYNGR2	1563.2633056640625	1694.7529296875	1465.3392333984375	804.5968627929688	378.63720703125	673.453125	868.0211791992188	892.1011352539062	1038.6385498046875	-1.34708133559496	0.00256804555664366	0.0522617438674027	-0.592057445503219	0.0833080552858347	0.370326018968108	-0.755023890091737	0.00166603443566164	0.0678522041990873
ENSOARG00000005760	EIF3K	869.7526245117188	634.152587890625	626.3016357421875	450.5526123046875	471.708740234375	496.4677429199219	567.404541015625	543.3863525390625	501.8941955566406	-0.586394391479901	0.0428552384311827	0.170325472169742	-0.184865614372606	0.0499903809357015	0.31340743660818	-0.401528777107295	0.103616043373097	0.297785996740278
ENSOARG00000005764	STMN1	3278.993408203125	2970.71240234375	3098.43115234375	3533.042236328125	1610.6644287109375	1318.9957275390625	1903.3990478515625	1830.8092041015625	2029.378173828125	-0.532541314671406	0.241548079966165	0.415200412168623	0.165170740421248	0.754896047800775	0.870706509733416	-0.697712055092654	0.000360688802676675	0.0370059191572582
ENSOARG00000005770	Kif1b	235.3186798095703	251.48458862304688	266.1358947753906	306.2689208984375	333.8525085449219	266.06500244140625	221.5584259033203	224.06051635742188	235.41383361816406	0.267274588707557	0.0772464631919366	0.22697429850057	0.412083657781755	0.0203517313888191	0.238767612306952	-0.144809069074198	0.072065182491701	0.252604480775362
ENSOARG00000005776	COX19	507.84552001953125	533.478759765625	547.0353393554688	911.671142578125	618.8391723632812	495.345458984375	426.7574768066406	421.0779113769531	459.19122314453125	0.350993879676464	0.304736495230941	0.474088756038691	0.632242953490868	0.125526730764707	0.430456464475003	-0.281249073814404	0.00475414247364857	0.090814067755041
ENSOARG00000005783	MAPRE2	244.50596618652344	252.1005096435547	239.0826416015625	236.5253143310547	222.80673217773438	213.18055725097656	287.5765686035156	300.6408996582031	279.59954833984375	-0.129534944768854	0.0532241152795472	0.188331484835321	-0.367829569635287	0.00205166835959711	0.111903978991817	0.238294624866433	0.00362018295668044	0.0866446777993987
ENSOARG00000005787	WFS1	184.1482391357422	245.1869659423828	184.62400817871094	261.0906982421875	245.89439392089844	327.6125793457031	201.98422241210938	191.8502960205078	132.29052734375	0.442938078369677	0.0847775916452857	0.238418215445037	0.665675165460125	0.0363250972549377	0.286933371592241	-0.222737087090448	0.380360870494935	0.584141724067093
ENSOARG00000005791	ACTN4	22355.30859375	19905.474609375	19119.111328125	27487.794921875	24878	24302.544921875	21278.44921875	21825.216796875	24893.259765625	0.320864773608205	0.0210669116800987	0.12170950641794	0.173161418494146	0.124753440356876	0.430081261789072	0.14770335511406	0.212473913373759	0.424947826747518
ENSOARG00000005806	MECP2	50.33634567260742	120.22845458984375	88.25016021728516	851.1653442382812	302.39117431640625	336.7521667480469	176.42059326171875	189.06585693359375	287.2770080566406	2.52561826674055	0.0831082372242445	0.236142079960449	1.19097898229791	0.197633396988323	0.506394867563357	1.33463928444264	0.031463231621604	0.173559133189049
ENSOARG00000005810	PRCP	193.97320556640625	248.0070037841797	217.06915283203125	90.21925354003906	140.70510864257812	107.45209503173828	171.93539428710938	91.11389923095703	137.94053649902344	-0.961757330389978	0.00770947933692388	0.0771983580216951	-0.24493645182554	0.493394614173765	0.716809891718716	-0.716820878564439	0.0379218177345023	0.18921964766882
ENSOARG00000005820	SLC35B1	177.53948974609375	225.7902069091797	206.827392578125	110.17644500732422	131.3491973876953	171.94854736328125	129.80584716796875	192.07838439941406	118.16062927246094	-0.561383447425431	0.045923832168289	0.175435808980973	-0.0898533332669445	0.777063640918502	0.88330256929043	-0.471530114158486	0.102706419981106	0.296981332734344
ENSOARG00000005841	AIFM2	108.28954315185547	152.96629333496094	144.33326721191406	250.27545166015625	282.0215759277344	344.5529479980469	152.71070861816406	151.57603454589844	224.2807159423828	1.11231113193238	0.0070545776383813	0.0741405016817042	0.730242417076992	0.0340147842175396	0.283116630093312	0.38206871485539	0.212571817890272	0.425034288137597
ENSOARG00000005845	CCT3	4414.43701171875	3956.10986328125	4036.621826171875	2918.881103515625	3181.6689453125	3302.171630859375	3812.983642578125	3782.353515625	3573.994873046875	-0.400023612073457	0.00521541412681065	0.0660335984068827	-0.248392589793421	0.0122890784810072	0.197842956182302	-0.151631022280036	0.0613957412503599	0.234540782545601
ENSOARG00000005854	ADGRL3	101.63654327392578	99.77289581298828	110.51193237304688	201.5173797607422	171.83248901367188	144.3499298095703	156.2623748779297	114.08537292480469	115.22911834716797	0.730933353782229	0.0151710985202908	0.10471369209108	0.425097261592108	0.110625053086532	0.413894410951984	0.305836092190121	0.160281008279579	0.366349673154386
ENSOARG00000005859	SLC25A22	156.84457397460938	116.56065368652344	157.91409301757812	120.83855438232422	107.29452514648438	55.76413345336914	85.66779327392578	90.30677795410156	90.74148559570312	-0.603387655939964	0.110486173433365	0.27397751587591	0.0900640056584192	0.787697477465684	0.887343890714132	-0.693451661598383	0.0160882519472214	0.137361260824687
ENSOARG00000005862	LRBA	513.5845336914062	435.1918029785156	450.8884582519531	605.1912841796875	571.8980712890625	589.8724975585938	521.0323486328125	547.4465942382812	492.5831298828125	0.336189535690628	0.00901059708929999	0.0829957130002585	0.178742989291785	0.0207794718472984	0.238963926243931	0.157446546398843	0.134256080212466	0.336167041765354
ENSOARG00000005870	PIK3R1	178.76943969726562	190.015380859375	158.00430297851562	288.0498962402344	301.9830017089844	348.801025390625	223.8985137939453	234.20919799804688	222.43936157226562	0.83364441341128	0.00264261191460202	0.0526817925975937	0.464175016166161	0.010081213404538	0.185968532832398	0.369469397245119	0.00706097590594284	0.104872345188859
ENSOARG00000005871	U2SURP	173.67544555664062	190.6674041748047	183.8801727294922	247.72457885742188	246.47390747070312	248.84222412109375	225.86111450195312	211.71653747558594	216.68858337402344	0.438678341751684	0.000200448597292416	0.0236288755749001	0.183563437121414	0.00213724282189192	0.111903978991817	0.255114904630269	0.00538479718168548	0.0944275634516861
ENSOARG00000005879	DDX31	1455.3714599609375	1830.1988525390625	1717.8104248046875	2178.94873046875	2301.570556640625	2360.459716796875	2384.1904296875	1915.3375244140625	2081.08056640625	0.451299562317306	0.00765340307752358	0.0770693724412802	0.100508781358551	0.356366510128807	0.623179604693927	0.350790780958755	0.0600481044193908	0.232361355777175
ENSOARG00000005882	ATE1	63.152305603027344	63.86449432373047	65.06044006347656	86.59475708007812	113.06559753417969	80.14906311035156	86.66795349121094	86.31423950195312	78.31159973144531	0.542757942674948	0.0441496502026611	0.172688856917815	0.155069485768513	0.413849497658666	0.660193682393796	0.387688456906435	0.00209121849817863	0.0725248783345988
ENSOARG00000005885	P3H3	287.5907897949219	431.5120849609375	397.6971740722656	137.3009490966797	199.4925994873047	117.88233184814453	582.58154296875	186.14688110351562	254.88209533691406	-1.29646053035028	0.011512712547311	0.091787587425312	-1.17075649942366	0.203128663658476	0.512158643293891	-0.125704030926621	0.822619495787619	0.904276578090066
ENSOARG00000005912	TMED9	3990.548583984375	3868.494873046875	3456.436279296875	2810.609619140625	3218.49853515625	3282.49853515625	3544.051025390625	3154.241455078125	3080.286865234375	-0.281195724046625	0.0380148335838214	0.160003961169804	-0.0705947604670304	0.492410671939709	0.716182481199551	-0.210600963579595	0.076986894101875	0.26215335731405
ENSOARG00000005918	SARS2	230.89144897460938	203.7761993408203	210.22805786132812	314.5959777832031	223.76629638671875	299.96014404296875	262.68695068359375	275.6326599121094	271.61602783203125	0.378439346277189	0.0927503663309543	0.248412559074327	0.0496979414249014	0.755853178931085	0.870759781940885	0.328741404852288	0.00366900257275413	0.0869598353676542
ENSOARG00000005922	PPA1	373.5425109863281	458.154296875	513.12890625	263.74029541015625	291.3985595703125	203.7333221435547	232.08091735839844	240.4976806640625	185.3135528564453	-0.825490408781828	0.0153845481985579	0.105466911548139	0.206005801046987	0.339316917167652	0.611888126666974	-1.03149620982881	0.00653842298380786	0.101053082059885
ENSOARG00000005931	B3GALT6	68.18419647216797	45.868141174316406	44.9764289855957	33.880470275878906	21.990985870361328	28.21338653564453	19.33933448791504	19.290264129638672	34.1767578125	-0.919370091823575	0.0400112948925481	0.164488528024679	0.207781348723741	0.566614424604061	0.760908582928753	-1.12715144054732	0.0338416681501486	0.179213302588049
ENSOARG00000005937	MAST4	29.84705352783203	33.97345733642578	27.83222770690918	53.49177551269531	45.035240173339844	41.477012634277344	41.050437927246094	36.124210357666016	44.3663215637207	0.611218444220805	0.0156819804993634	0.106566185666129	0.204025629096591	0.224981120529335	0.530925102935641	0.407192815124214	0.0293525035833507	0.168576795847267
ENSOARG00000005948	PSMB6	400.1661376953125	314.00274658203125	395.2947998046875	419.2126770019531	171.8308868408203	244.20504760742188	218.14698791503906	185.34132385253906	289.6775817871094	-0.409584860492431	0.309354258254006	0.478876942187703	0.269005009106323	0.584022532700352	0.768798714457895	-0.678589869598754	0.0289293772502534	0.167841841930463
ENSOARG00000005960	ACTR3B	3550.403564453125	3754.169189453125	3639.41845703125	2574.657958984375	3063.567138671875	3096.05859375	3252.6923828125	2962.16845703125	2810.453857421875	-0.325377680680072	0.0145802075666841	0.103020399467122	-0.0472878462586692	0.672100888861519	0.823080074040556	-0.278089834421402	0.0109263741761438	0.118757782887625
ENSOARG00000005974	MEF2D	130.5532989501953	119.55918884277344	102.02946472167969	282.67645263671875	140.28016662597656	166.1742401123047	138.72576904296875	146.761962890625	167.68634033203125	0.74243101180732	0.151036490977137	0.322824159849054	0.378522803364542	0.367372824022133	0.628998789021849	0.363908208442778	0.0482486601857341	0.211315540441632
ENSOARG00000005979	Tbc1d10b	189.79595947265625	194.314453125	167.75247192382812	267.79412841796875	289.0444641113281	300.5741271972656	257.57037353515625	264.0323181152344	261.6622009277344	0.635679959215901	0.00128394704753395	0.0407202047521793	0.13048952422347	0.0649333155389439	0.339102916652327	0.505190434992431	0.000788104143269983	0.0532758400850509
ENSOARG00000005981	PIGN	32.18907928466797	35.2286262512207	34.190975189208984	47.34245300292969	51.00958251953125	43.675323486328125	37.87871551513672	35.120880126953125	25.860088348388672	0.483145204668038	0.00422158062827884	0.0615139225989974	0.522714665719715	0.0267625189055832	0.254877243505802	-0.0395694610516774	0.818632992327918	0.901934932306865
ENSOARG00000005987	SUN1	352.1455993652344	306.4508361816406	286.21624755859375	241.00564575195312	290.09893798828125	321.0038146972656	245.1634521484375	254.59759521484375	223.6854705810547	-0.148991361224052	0.366544932059837	0.528864198558495	0.236150603355714	0.161699584265521	0.472043773218235	-0.385141964579766	0.0266339520329192	0.162905069318579
ENSOARG00000005991	KLC1	377.8256530761719	446.9720458984375	455.94171142578125	360.5665283203125	304.51397705078125	302.74444580078125	408.3490905761719	400.33905029296875	340.9761962890625	-0.404158924690732	0.0285748673896628	0.13972229880655	-0.248394666372486	0.100531875376275	0.398335779396105	-0.155764258318245	0.250829667728821	0.463060991907827
ENSOARG00000006003	IQGAP3	284.00775146484375	284.7471008300781	299.7679138183594	198.1788330078125	252.03359985351562	258.5444030761719	184.01556396484375	221.08900451660156	240.87905883789062	-0.293272921138594	0.0547265590981249	0.191176012751583	0.133793145097627	0.455860175414253	0.689381103715114	-0.427066066236222	0.0131194782133001	0.127051139987229
ENSOARG00000006006	MYO18A	276.0967712402344	313.22674560546875	295.2029113769531	401.20184326171875	397.2861633300781	428.255615234375	334.5912780761719	333.8802185058594	321.6868591308594	0.471856616388988	0.00140414721244709	0.0418739888670564	0.309102591942586	0.00174243974071426	0.111903978991817	0.162754024446403	0.0376809699836826	0.188623219995588
ENSOARG00000006011	STAU2	190.36236572265625	212.30162048339844	182.69403076171875	306.7386779785156	280.62786865234375	363.67669677734375	203.76426696777344	236.6277313232422	242.11216735839844	0.700191664598165	0.00948344357651608	0.0842622532295352	0.478673089602347	0.0304850500723346	0.268973525759488	0.221518574995818	0.0954930391297347	0.290327259408494
ENSOARG00000006023	ERBIN	318.2611999511719	296.9161071777344	325.7574768066406	633.5151977539062	435.88671875	485.2433776855469	314.03790283203125	342.5169677734375	341.2259826660156	0.72441881598127	0.0270536676265447	0.137102485090455	0.639790564113096	0.0366373968267826	0.287986979708198	0.0846282518681744	0.209480292340289	0.420692273999846
ENSOARG00000006029	GMFG	159.97564697265625	179.1232452392578	208.51043701171875	151.68218994140625	240.52755737304688	205.32354736328125	90.89956665039062	137.80142211914062	106.9080810546875	0.125872077640674	0.602040325151461	0.720001852315302	0.83223739750541	0.040622090302073	0.297920877366335	-0.706365319864736	0.0230768106258704	0.154971668371318
ENSOARG00000006048	RELCH	166.03512573242188	187.9739990234375	170.3304901123047	229.08688354492188	204.91586303710938	199.61134338378906	215.52745056152344	215.58995056152344	185.62423706054688	0.273102869280564	0.0320430337466505	0.147942235265904	0.0389381671217894	0.698045664270754	0.838863347355208	0.234164702158775	0.0625590995438297	0.236754969344116
ENSOARG00000006049	MCUB	79.28739929199219	86.85582733154297	82.79146575927734	88.54732131958008	65.9713363647461	111.12330627441406	68.26521301269531	51.20851135253906	59.73686218261719	0.0937157667234848	0.695137910356272	0.790636739591757	0.567827205360565	0.107504348292304	0.409344079470197	-0.47411143863708	0.0125079500155539	0.125466843123763
ENSOARG00000006058	DCLK1	25.498117446899414	32.44340515136719	36.875083923339844	59.31916046142578	79.95203399658203	69.6355972290039	122.93169403076172	82.3004264831543	41.669158935546875	1.13964773089535	0.00505486968872135	0.065832036575029	-0.241074916525093	0.628429626596337	0.796707749047607	1.38072264742044	0.0991055359114374	0.293122104035324
ENSOARG00000006075	NLN	102.35283660888672	124.11858367919922	107.22700500488281	116.4139175415039	125.80762481689453	96.66956329345703	71.28102111816406	90.78479766845703	75.82371520996094	0.0222768946174126	0.880730408339673	0.922997869295311	0.510529971677038	0.0318846514596784	0.274193894300376	-0.488253077059626	0.0225301497963548	0.154534658571167
ENSOARG00000006085	PODXL	168.1072998046875	146.96676635742188	216.92457580566406	2039.681640625	530.6943359375	574.8037719726562	368.2560729980469	382.9493103027344	285.10675048828125	2.563648002098	0.154056205337788	0.325448522417536	1.60168386672089	0.229950095425119	0.531376606603039	0.961964135377112	0.0103128890967091	0.115242157996207
ENSOARG00000006095	Mink1	108.32044219970703	131.7750701904297	126.1229476928711	194.7746124267578	151.82008361816406	163.67431640625	103.97735595703125	121.80156707763672	131.86106872558594	0.47855351726286	0.0304310436146115	0.143899594318729	0.512749963047632	0.0285436684832776	0.260629945321766	-0.0341964457847719	0.804084918134807	0.892738668034846
ENSOARG00000006097	MAGED2	57.48571014404297	65.12499237060547	69.70620727539062	56.466957092285156	38.466453552246094	30.431028366088867	52.98876953125	53.357425689697266	48.696022033691406	-0.617357449660141	0.0581245610626841	0.196764107894704	-0.306532937956783	0.275649130656706	0.566511670771793	-0.310824511703358	0.0324596552052588	0.176093063200057
ENSOARG00000006134	AMBP	1329.3314208984375	779.16650390625	1357.3116455078125	2170.36767578125	1800.339599609375	1434.8992919921875	3419.188720703125	2868.110107421875	3087.06201171875	0.64126412552165	0.0848908696104787	0.238418215445037	-0.794263815409393	0.00763007173289785	0.17039351492954	1.43552794093104	0.00134400481892491	0.0636389866449241
ENSOARG00000006143	Eps8l2	160.9257354736328	189.42410278320312	130.44406127929688	398.72113037109375	348.0062561035156	425.4637756347656	285.9031982421875	238.77236938476562	288.2151184082031	1.2857173691893	0.00125204350232745	0.0405557757795567	0.528074601928363	0.0126365585701141	0.199262893152265	0.757642767260938	0.00915585602563634	0.111028418922401
ENSOARG00000006144	TRAPPC13	89.08734893798828	92.85110473632812	104.94890594482422	119.70262145996094	122.3586196899414	105.19303894042969	99.53040313720703	80.99169921875	83.70248413085938	0.275508072545117	0.048415891036571	0.178827519946618	0.394227758557236	0.0244852620048123	0.250665628332769	-0.118719686012119	0.371053470714654	0.577759115884846
ENSOARG00000006160	NSMCE4A	48.75595474243164	47.04256057739258	51.76557540893555	56.16462707519531	65.9057846069336	59.07133102416992	57.0828742980957	55.696983337402344	62.200748443603516	0.295777353784289	0.0249549863058596	0.132242715434051	0.0499240121925633	0.588842242994949	0.772205339922794	0.245853341591726	0.0192850608258758	0.144572866789159
ENSOARG00000006163	BBS9	18.00142478942871	15.879260063171387	13.757095336914062	0	0	0	24.453388214111328	12.49319076538086	18.473289489746094	-10.6329279724538	0.000204484520166786	0.0236288755749001	-10.8512250707436	0.00588356433838	0.152913445403833	0.218297098289846	0.517985489031282	0.694638466746452
ENSOARG00000006185	ABHD16A	385.9263610839844	411.02410888671875	324.4059143066406	456.9892578125	493.3447265625	584.4019165039062	330.19244384765625	303.2190856933594	370.5918273925781	0.452745554673362	0.039616349264529	0.163749882252026	0.612226323312448	0.0142863563126695	0.207205473833382	-0.159480768639086	0.292932977195271	0.503532837629304
ENSOARG00000006200	NES	916.8031005859375	1236.4935302734375	1373.5784912109375	620.0731811523438	394.68939208984375	418.4494323730469	574.6510620117188	674.1234741210938	623.9810791015625	-1.29913846063955	0.0103405193756985	0.0875852208447877	-0.38591061397893	0.13000114938535	0.436271151482574	-0.913227846660619	0.0163239531363715	0.137361260824687
ENSOARG00000006205	Septin9	1043.919189453125	1378.5252685546875	1381.5528564453125	1003.9118041992188	1202.2430419921875	1049.44873046875	1481.113525390625	1337.0205078125	1284.745849609375	-0.224591189261493	0.223719709950605	0.397530748607086	-0.333711879636815	0.0281785699633525	0.259857891927761	0.109120690375322	0.474981737545339	0.660792417265116
ENSOARG00000006212	CRABP2	56.73983383178711	67.7456283569336	62.31855392456055	66.79655456542969	51.028934478759766	58.91274452209473	35.35087966918945	33.60675811767578	34.39999771118164	-0.079911301878881	0.578154087362945	0.701618775391748	0.773969198972371	0.0059206260697908	0.152913445403833	-0.853880500851252	0.000984051326563831	0.0542554256220371
ENSOARG00000006221	GNL3L	61.822513580322266	62.83020782470703	63.778018951416016	108.62908935546875	78.01821899414062	80.31353759765625	84.35137939453125	74.04948425292969	74.18295288085938	0.502593819637362	0.0566880136616662	0.194652216521993	0.198877447476222	0.333111184988466	0.606323191781863	0.30371637216114	0.0130982435084425	0.127051139987229
ENSOARG00000006227	TIMM50	481.9422607421875	441.47265625	445.4450378417969	380.53497314453125	396.909912109375	411.04803466796875	320.0315856933594	356.69476318359375	339.6778564453125	-0.203841546170617	0.0182691167307875	0.113892633091533	0.225659059301666	0.0141192540827242	0.20671013416026	-0.429500605472283	0.00213970274246575	0.0725248783345988
ENSOARG00000006239	TMEM50A	152.67697143554688	145.1398468017578	177.32421875	101.01116943359375	167.3621368408203	161.05050659179688	130.7485809326172	134.18710327148438	120.2707748413086	-0.145953619558607	0.548297433757633	0.677334220567589	0.156770301142254	0.531644409218715	0.741612616301653	-0.302723920700861	0.0471967396635723	0.209541664274478
ENSOARG00000006246	FAP	83.6874771118164	111.57350158691406	127.19898223876953	52.587501525878906	75.16471862792969	52.39352035522461	76.3729476928711	123.62451934814453	62.4759521484375	-0.839955495666713	0.0327436136386551	0.149652218927952	-0.543006787664475	0.241758564822069	0.540532379328951	-0.296948708002238	0.423625076789526	0.623487570420631
ENSOARG00000006260	HEATR5A	116.04000091552734	121.763671875	130.46287536621094	101.3008804321289	95.82000732421875	91.30267333984375	102.74957275390625	101.4915771484375	103.17405700683594	-0.352561332581239	0.00640188551041216	0.0713012291661091	-0.0919995105672934	0.0971850355044053	0.393498159380858	-0.260561822013946	0.0086301721525358	0.11093377578433
ENSOARG00000006265	AGPAT5	37.2823486328125	23.383211135864258	25.336732864379883	32.77890682220459	34.568302154541016	30.989511489868164	14.782663345336914	25.297706604003906	14.921189308166504	0.193355122603705	0.409287634529959	0.562791159776344	0.838257723367182	0.016442710536222	0.220832652131114	-0.644902600763477	0.137027952409322	0.33976265297788
ENSOARG00000006266	TMEM123	206.67459106445312	181.8436737060547	142.587646484375	100.93465423583984	91.73944854736328	96.5019760131836	175.57034301757812	140.33937072753906	218.6335906982422	-0.877051372135731	0.012852190946999	0.096721134968025	-0.886358613642633	0.0230003574419454	0.24783573736035	0.00930724150690134	0.970715607757353	0.984052982277101
ENSOARG00000006270	KDSR	137.78179931640625	160.00991821289062	138.50071716308594	198.55154418945312	194.9770050048828	219.1608123779297	254.87156677246094	151.71568298339844	175.2569580078125	0.489860343696909	0.00497028536261275	0.065832036575029	0.0745228866175167	0.764826444974226	0.876500911420342	0.415337457079393	0.204650764682056	0.41590175272754
ENSOARG00000006271	ALAD	1387.3314208984375	1156.5030517578125	1196.2490234375	2229.109375	2440.933837890625	2893.938232421875	1351.8778076171875	1504.2138671875	1706.1417236328125	1.0160753461659	0.0036328912877977	0.0588377018152902	0.729405569213719	0.0106478411980298	0.187148574203665	0.286669776952177	0.0932821373427073	0.286857332160683
ENSOARG00000006281	BAD	32.352176666259766	46.220726013183594	27.157943725585938	143.2288818359375	99.32274627685547	82.80104064941406	43.74454116821289	62.699424743652344	41.018917083740234	1.62160805109987	0.0179652749166907	0.113178320261227	1.14165251975072	0.0370758902838142	0.289666426288323	0.479955531349144	0.19230145832518	0.40079129678819
ENSOARG00000006284	DCTPP1	369.70196533203125	284.52081298828125	248.56495666503906	371.5779113769531	233.15609741210938	162.8310546875	204.2769775390625	184.0835418701172	188.23777770996094	-0.234097771362758	0.560368002734182	0.686894031945715	0.412722471164979	0.360005910980033	0.625806287190678	-0.646820242527737	0.0405943813581846	0.195527088400574
ENSOARG00000006287	BSPRY	115.95155334472656	119.38539123535156	117.1970443725586	156.4070587158203	127.11764526367188	164.4004669189453	105.37269592285156	92.64533996582031	96.39378356933594	0.34549538073774	0.0490699636630358	0.180433904021644	0.605422148895047	0.0128091642652512	0.199490468502736	-0.259926768157307	0.00771389712580137	0.108834548558947
ENSOARG00000006295	RIDA	2517.206298828125	3345.024169921875	3666.838623046875	2916.0126953125	1663.614013671875	1969.5579833984375	1629.9388427734375	1821.279052734375	1879.71923828125	-0.541019965297513	0.122895975513957	0.2887464055645	0.296926147907938	0.350406772178007	0.619530332548592	-0.837946113205451	0.0162505502963068	0.137361260824687
ENSOARG00000006305	STARD10	337.2781982421875	320.3306884765625	283.074951171875	375.82305908203125	449.7717590332031	477.63092041015625	316.3179626464844	356.6568908691406	353.1943054199219	0.470305179901175	0.0244623212798232	0.130883183723451	0.344818430555776	0.0489066999304492	0.311895558047016	0.125486749345399	0.238109695848959	0.449686487601768
ENSOARG00000006313	ALDH18A1	1091.453125	725.2763671875	920.3483276367188	472.12060546875	554.9083251953125	540.95263671875	626.5739135742188	625.781982421875	345.7662658691406	-0.80372785382614	0.02315286894621	0.127022161741593	-0.0274690936021874	0.922419734400807	0.964737120305647	-0.776258760223952	0.0546870998936134	0.223286509754701
ENSOARG00000006325	DTD2	19.702119827270508	24.272558212280273	21.874629974365234	38.831111907958984	40.85652160644531	23.195249557495117	0	0	12.699104309082031	0.643762791851737	0.0976760615808963	0.255495862291349	3.01820432698199	0.0127265538192909	0.199490468502736	-2.37444153513025	0.0161890319675436	0.137361260824687
ENSOARG00000006333	PCBD1	897.652099609375	810.6097412109375	462.2341613769531	2968.460693359375	1596.6766357421875	1464.863525390625	1402.5150146484375	1367.692626953125	1218.9852294921875	1.47413344124934	0.0613810898267805	0.20142532389759	0.59606132945643	0.232596280774991	0.532294226301084	0.878072111792911	0.013728052023838	0.130161365184274
ENSOARG00000006339	FBL	430.0821228027344	467.6827697753906	422.6757507324219	668.8556518554688	592.376220703125	753.7926635742188	525.04150390625	532.6642456054688	625.1643676757812	0.609777955298844	0.0089151039757796	0.0827040791261463	0.259873571263018	0.122314609597993	0.426975202072205	0.349904384035826	0.0261687365519995	0.161714516662217
ENSOARG00000006341	IDH3B	274.2154235839844	320.6156005859375	291.525634765625	154.822021484375	153.23907470703125	130.74542236328125	186.52003479003906	154.92507934570312	153.68328857421875	-1.01430238080449	0.000669884750180587	0.0334651753796844	-0.174217753500026	0.229837420561182	0.531376606603039	-0.840084627304468	0.00165277451404141	0.0678522041990873
ENSOARG00000006347	DNTTIP1	59.188419342041016	61.27058410644531	60.23678970336914	63.0828971862793	64.10940551757812	86.77162170410156	79.71446990966797	65.29380798339844	78.92914581298828	0.243804651497588	0.225911384440763	0.399780355711927	-0.0657280767659198	0.731628090835625	0.858517249533003	0.309532728263508	0.0378858205038108	0.189161444185373
ENSOARG00000006352	POC1A	68.80924987792969	75.79707336425781	53.02431869506836	32.761356353759766	40.95969009399414	35.386924743652344	49.54084014892578	59.530052185058594	61.46579360961914	-0.857050143388513	0.0145712738317849	0.103020399467122	-0.644325620290881	0.00975130247880588	0.183961852016028	-0.212724523097632	0.30495170487051	0.514697037269505
ENSOARG00000006357	NUBPL	37.451332092285156	25.88330841064453	27.511384963989258	46.59206771850586	54.9597282409668	47.715354919433594	23.648353576660156	33.3494873046875	26.51222038269043	0.71640140474364	0.0120591594420591	0.0939065080889434	0.837874778896044	0.00489606888408402	0.145274959942249	-0.121473374152405	0.624675009077274	0.772545898912938
ENSOARG00000006367	NDUFA4	4810.56201171875	4359.326171875	3885.8935546875	3531.014404296875	3676.5048828125	3343.066650390625	4360.4287109375	3827.06591796875	3695.43115234375	-0.30736572149188	0.0423148932904102	0.169303129407951	-0.171566973583655	0.11970914676475	0.423586211629116	-0.135798747908225	0.308729436718497	0.518312211748256
ENSOARG00000006369	MRPL55	65.34847259521484	70.99209594726562	72.68637084960938	51.60654830932617	43.87397003173828	52.42464065551758	45.333953857421875	55.98655319213867	41.96843338012695	-0.499016513678527	0.00439584603632363	0.062648058675547	0.0457451137894063	0.774805997365164	0.881894849709632	-0.544761627467933	0.0100914017439323	0.114764251961344
ENSOARG00000006375	FKBP15	474.5542297363281	501.1518249511719	410.7882995605469	1050.1553955078125	805.7454223632812	816.64111328125	658.1897583007812	628.08837890625	698.6499633789062	0.946770841661859	0.00699698473009178	0.0741405016817042	0.429125833417359	0.0495573887935442	0.312770597046123	0.5176450082445	0.00408689108572908	0.0901867171057798
ENSOARG00000006382	UNC5B	18.331594467163086	17.21614646911621	18.0050106048584	51.260475158691406	34.83694076538086	47.94548797607422	18.956661224365234	20.272886276245117	14.841974258422852	1.32366223879735	0.00592843273326151	0.0697241090293116	1.30975398196561	0.0072096553641745	0.164558184130914	0.0139082568317376	0.922459619238467	0.960867793727932
ENSOARG00000006399	DSG2	497.90728759765625	353.87994384765625	418.3630065917969	643.9535522460938	618.566162109375	574.616943359375	643.8838500976562	501.3217468261719	504.4169921875	0.532459792760272	0.0150912630102093	0.10471369209108	0.155322953618964	0.289125330981285	0.571778255672477	0.377136839141308	0.114298037919225	0.311714327971982
ENSOARG00000006402	GK5	41.993507385253906	37.62934112548828	37.11946487426758	56.79587173461914	54.328304290771484	52.33485412597656	38.39459991455078	33.22620391845703	55.26960754394531	0.485601517434503	0.00150730855910104	0.0439522175868445	0.365346025382554	0.146587338476773	0.455827987727374	0.120255492051949	0.646529328650158	0.789683457421944
ENSOARG00000006410	COL12A1	943.4663696289062	2598.4560546875	1963.205078125	618.4138793945312	650.6544189453125	281.5787353515625	1684.4884033203125	2138.25390625	1163.297607421875	-1.82790564793359	0.056618198203229	0.194498397185993	-1.68502410270561	0.0199529011039474	0.23717714553836	-0.142881545227976	0.772093956498431	0.87077592018262
ENSOARG00000006424	OR52R1	114.7269058227539	85.60009002685547	105.61488342285156	397.2339172363281	216.86000061035156	211.8294219970703	167.6411590576172	115.97395324707031	151.74826049804688	1.43275027478561	0.0480973375621489	0.178475613071177	0.923787842039309	0.107122896492232	0.408622864244655	0.508962432746303	0.0696610879941682	0.248659745867292
ENSOARG00000006448	PSMC4	1261.7857666015625	1195.1085205078125	1303.6754150390625	1075.56298828125	1052.8900146484375	955.1934204101562	1038.91015625	1113.4473876953125	1076.343017578125	-0.28631388486198	0.00972125685473293	0.0850090560052798	-0.0663162950645616	0.321165134741889	0.596127665904514	-0.219997589797418	0.00976132124581486	0.113599567911624
ENSOARG00000006451	CASTOR1	227.1271209716797	205.12405395507812	185.76499938964844	364.25665283203125	274.33551025390625	372.827880859375	277.6033935546875	278.3273620605469	263.9507751464844	0.710665773643097	0.0176540684336572	0.112126411767362	0.302894907773835	0.11546655463345	0.420833096915348	0.407770865869263	0.00632176899931295	0.099234818840217
ENSOARG00000006458	CWC27	58.644996643066406	71.617431640625	71.17086029052734	106.84841918945312	83.05327606201172	91.38299560546875	96.06674194335938	102.61084747314453	96.13111114501953	0.481728914218942	0.0310892681571606	0.144983785635133	-0.0677480677313179	0.570374140616668	0.762570308583403	0.54947698195026	0.00285715403787627	0.0806780990761579
ENSOARG00000006470	Nop56	275.2763671875	281.40350341796875	253.55209350585938	443.5198669433594	388.21942138671875	471.18634033203125	373.9610290527344	346.6669006347656	388.3647766113281	0.685347830444752	0.00312788567148782	0.0570623302536375	0.232504859730799	0.0768691557464518	0.363271013235816	0.452842970713953	0.00258151865580615	0.0789397951394677
ENSOARG00000006477	MARS1	585.081787109375	676.0641479492188	636.1119384765625	379.3966064453125	495.1378173828125	460.1075744628906	565.6941528320312	603.3015747070312	513.229248046875	-0.507462973688239	0.0122560424379639	0.0945795069568039	-0.333917851922333	0.054715887486531	0.323691772127163	-0.173545121765906	0.12542658275513	0.324140037578218
ENSOARG00000006479	ABHD14A	57.99395751953125	56.71669387817383	63.38379669189453	50.57169723510742	43.062583923339844	47.56393814086914	60.429595947265625	52.70271682739258	47.413124084472656	-0.334920648226925	0.0146781798675516	0.103181970188391	-0.185259765917034	0.213535951912591	0.521529528799397	-0.149660882309891	0.244980628041616	0.456932860709178
ENSOARG00000006481	TMEM30A	540.1232299804688	588.60693359375	633.9254150390625	687.7363891601562	683.3226318359375	570.9168701171875	526.84814453125	544.8855590820312	524.46728515625	0.139774689538245	0.271041127889816	0.443407771089105	0.282882967595942	0.0410121987040822	0.299931079465102	-0.143108278057697	0.117050156262057	0.314317069009062
ENSOARG00000006492	SSR4	2599.2265625	3104.913818359375	2595.796875	1658.2222900390625	2215.555908203125	1969.10498046875	2438.6298828125	1880.501953125	2243.8896484375	-0.506419985662763	0.0247876142613306	0.131888913903623	-0.167679711190391	0.354944338779447	0.622707035300954	-0.338740274472372	0.0696324427468881	0.248659745867292
ENSOARG00000006503	NT5C3A	303.17742919921875	296.2319030761719	298.3636474609375	227.93896484375	175.84237670898438	214.2674102783203	176.4374542236328	233.3219757080078	223.28111267089844	-0.53863003338714	0.00405832708171548	0.0609090586521579	-0.0345772561820353	0.84174712270166	0.920182429610476	-0.504052777205105	0.00749112422945269	0.107844443999565
ENSOARG00000006504	IDH3G	214.16629028320312	216.8234405517578	197.9012451171875	114.60271453857422	113.98271179199219	96.15946960449219	130.41297912597656	112.37882232666016	118.44983673095703	-0.95350308350292	0.000277724560640736	0.0268612883146286	-0.153657342519978	0.204776249195147	0.51371762550028	-0.799845740982942	0.000357374385405951	0.0370059191572582
ENSOARG00000006526	AKT2	189.3196563720703	178.114501953125	196.1008758544922	156.34628295898438	233.93838500976562	206.65464782714844	228.51043701171875	220.05531311035156	229.88937377929688	0.0830789726244409	0.657975632917335	0.7634481448208	-0.184669116277881	0.301652759808307	0.579373087204931	0.267748088902322	0.00324144461710995	0.0843793410127401
ENSOARG00000006539	SAMD1	65.88463592529297	62.40903091430664	55.21928024291992	73.88768005371094	79.28117370605469	71.5645751953125	78.60631561279297	91.69135284423828	76.9755859375	0.292332889739568	0.0240669578629644	0.129837980865153	-0.137891462723979	0.221127430184448	0.527800012973256	0.430224352463547	0.0193749568400435	0.144688678649854
ENSOARG00000006546	ALDH5A1	247.64413452148438	183.59378051757812	204.11790466308594	380.2236633300781	328.4162902832031	267.8583984375	277.37286376953125	290.36920166015625	233.5030059814453	0.620052835553584	0.0388787666490439	0.162321982776405	0.285374031899688	0.187087434261783	0.496694732119274	0.334678803653896	0.0963799637764504	0.291247210947611
ENSOARG00000006587	PHF14	53.93850326538086	47.907508850097656	60.54812240600586	76.44525146484375	89.78270721435547	86.39909362792969	83.52812957763672	69.21610260009766	84.29832458496094	0.637509611832098	0.00514979961533875	0.0660250967745757	0.0918630443705978	0.457948328671853	0.690475234114621	0.545646567461501	0.0152211052008561	0.135374302268493
ENSOARG00000006589	LSM12	679.675048828125	685.0484619140625	613.28076171875	541.3644409179688	598.0028686523438	572.5763549804688	524.4052124023438	541.1613159179688	465.87109375	-0.208410314983985	0.0350571111475747	0.154760921102354	0.160748622484374	0.0988772849482266	0.395189447065846	-0.369158937468359	0.0101365666173139	0.114764251961344
ENSOARG00000006591	ARHGAP9	45.587196350097656	36.33392333984375	41.51124572753906	12.279480934143066	21.92180633544922	19.09822654724121	28.474401473999023	38.342079162597656	33.09776306152344	-1.21152645739568	0.003966932325413	0.0603501602695903	-0.906567988993823	0.0183536568221734	0.22888129152531	-0.304958468401859	0.115511860890963	0.312888225284441
ENSOARG00000006598	C19orf47	19.502216339111328	17.687952041625977	17.146259307861328	23.140965461730957	25.68027114868164	20.601659774780273	24.049198150634766	21.110870361328125	17.718433380126953	0.353491837271263	0.0367461957254161	0.157816073412484	0.142844711783498	0.404736306551735	0.651837590042094	0.210647125487764	0.220517664645587	0.431707260707288
ENSOARG00000006604	FKBP9	1575.578125	1719.872802734375	1990.4619140625	888.4552001953125	948.7295532226562	638.6228637695312	1970.081298828125	1046.8612060546875	1324.3836669921875	-1.09425342272481	0.00371661753371614	0.0589652749124679	-0.81023660482948	0.0981971763943916	0.394079443454642	-0.284016817895328	0.352153967721152	0.560052053117683
ENSOARG00000006610	BCAR1	264.39556884765625	327.9834289550781	299.4924011230469	379.33685302734375	378.1976013183594	359.95880126953125	329.6831359863281	315.2654724121094	332.8054504394531	0.325358519766718	0.0179872629920071	0.113225087044424	0.192722599389085	0.00491531835504776	0.145291577536659	0.132635920377633	0.209567990163548	0.420759699259149
ENSOARG00000006640	BLVRB	3760.0595703125	3001.5751953125	3889.23193359375	12187.9033203125	10522.9658203125	8754.439453125	3525.108154296875	5637.55908203125	4326.9033203125	1.56279125961009	0.00252396044055889	0.0522063832551045	1.22191767159463	0.00681617615631602	0.16204602471535	0.340873588015456	0.233637718540579	0.444166581732169
ENSOARG00000006642	PSMC3	2747.200927734375	2513.041015625	2663.2900390625	2108.8310546875	1829.0313720703125	1977.4339599609375	2041.9345703125	2056.79833984375	2207.278564453125	-0.42169321057832	0.00320912841054935	0.0570887054087201	-0.0922773383906189	0.248651098472952	0.545438789312811	-0.329415872187701	0.00337326297318375	0.0851279435705603
ENSOARG00000006650	FAM83B	151.8398895263672	147.7930908203125	144.78013610839844	255.1680145263672	203.57962036132812	205.99465942382812	128.5613555908203	169.77719116210938	177.51885986328125	0.58089375126077	0.0122769233704721	0.0945894968107531	0.482265821966321	0.0498791025824419	0.313072384298999	0.0986279292944494	0.531734281445552	0.705168404413531
ENSOARG00000006657	MISP3	2692.07177734375	2117.044677734375	2085.6875	6513.2158203125	5382.4892578125	4903.14501953125	2575.578125	2439.74267578125	2776.909423828125	1.28478104585117	0.00307329261484071	0.056292216490465	1.10825427392608	0.00352139726544204	0.128580361539923	0.176526771925088	0.2456933612141	0.457270814000099
ENSOARG00000006659	PTGR1	7406.275390625	11136.470703125	9387.8740234375	15156.2080078125	30656.56640625	30621.138671875	18633.017578125	20449.587890625	18867.90234375	1.45236528722492	0.037416023649933	0.159033443332192	0.399391588564623	0.301050054046479	0.57901116282962	1.0529736986603	0.00120082461378908	0.060618250309067
ENSOARG00000006669	SERPINB4	82.41245651245117	65.40400695800781	99.42090606689453	87.90989685058594	69.30555725097656	43.82034683227539	0	0	41.6220588684082	-0.298444377947943	0.393394394945853	0.548761533520377	2.27203220683509	0.0479684191867684	0.311014587788105	-2.57047658478303	0.0157043274959802	0.137272506741928
ENSOARG00000006670	ACTN3	7093.42138671875	7852.697265625	8710.1669921875	6553.76611328125	4506.0537109375	4605.23046875	4767.20556640625	3324.128173828125	5923.01806640625	-0.594674167387806	0.0307138687296383	0.144207330052323	0.160644383296819	0.613077030591884	0.787449565908394	-0.755318550684625	0.0221286884406705	0.153186486142273
ENSOARG00000006679	ARHGEF11	101.61075592041016	103.43051147460938	99.70675659179688	172.15174865722656	164.8990478515625	183.3799591064453	111.56291198730469	132.57501220703125	140.81544494628906	0.772089356431172	0.000195257352172877	0.0236288755749001	0.435022525466852	0.0115779248711664	0.19397375847281	0.33706683096432	0.0381463441282768	0.189974169925192
ENSOARG00000006686	PI4K2B	30.678421020507812	24.639747619628906	43.25947570800781	38.463218688964844	39.547428131103516	34.27522659301758	21.525959014892578	23.73766326904297	20.720243453979492	0.187844023660816	0.468779916996914	0.6151747256472	0.766991227581955	0.00111268016082295	0.0994398074420156	-0.579147203921139	0.122297275991631	0.321083492472414
ENSOARG00000006704	ETV3	42.574012756347656	39.52714157104492	37.38817596435547	54.387939453125	69.6740951538086	89.02132415771484	52.202396392822266	67.61786651611328	68.57621765136719	0.834536127321833	0.0369730533539699	0.158362819159098	0.177645912752442	0.50817701923357	0.72554052296084	0.656890214569391	0.0140871216639255	0.131247900013814
ENSOARG00000006706	SNX21	6.402636528015137	11.218847274780273	8.810741901397705	16.0968337059021	18.12798500061035	14.065682411193848	18.46358871459961	17.660322189331055	16.896377563476562	0.869441523585307	0.0160511888724162	0.107551300633846	-0.134805084846281	0.278026788280917	0.568036859946347	1.00424660843159	0.00373964375248013	0.0880515422320801
ENSOARG00000006712	ECPAS	938.5347900390625	771.0421752929688	763.8235473632812	408.1061096191406	442.7504577636719	456.2954406738281	572.4292602539062	690.1127319335938	661.6737060546875	-0.920068950129107	0.00272148473565224	0.0537976750023841	-0.557843608357727	0.00577587584817936	0.152209013029649	-0.36222534177138	0.052731772919625	0.21966780420266
ENSOARG00000006715	PXYLP1	43.49934005737305	40.62076187133789	51.37266159057617	84.38724517822266	72.87261962890625	70.25372314453125	60.019588470458984	49.738807678222656	51.83976364135742	0.747736909665935	0.00474426985541945	0.064587355299547	0.493541941563999	0.0148185602436323	0.210813277687943	0.254194968101936	0.124663550036878	0.323260319541924
ENSOARG00000006716	ENTPD1	1815.3865966796875	1734.938720703125	2311.568115234375	1566.2861328125	909.7227172851562	1098.8995361328125	852.9829711914062	1436.8089599609375	1149.314453125	-0.713460469939346	0.0454952641476524	0.17508919974448	0.0558725261361883	0.869164126197382	0.936374988505883	-0.769332996075535	0.0307279377275745	0.171239417845279
ENSOARG00000006719	EAPP	61.37779998779297	66.79366302490234	63.22968292236328	81.72798156738281	78.8913803100586	82.61714172363281	60.667781829833984	60.92082977294922	53.792755126953125	0.345760289404066	0.000889296029084867	0.0376426699081576	0.471864278990588	0.000948929983442925	0.0970655485695434	-0.126103989586522	0.131665321145098	0.334062077866186
ENSOARG00000006724	PSMA1	3284.713623046875	3194.28173828125	3192.61767578125	2246.308349609375	2723.037109375	2321.509033203125	2661.832275390625	2447.211181640625	2448.14306640625	-0.407668614146774	0.00628429667188647	0.0711527929435849	-0.0517613221315369	0.617636516541658	0.789524198551036	-0.355907292015238	0.000814669761650482	0.0536129392018685
ENSOARG00000006740	SNRPB	860.5795288085938	864.2295532226562	787.9835205078125	979.3598022460938	1206.78369140625	1257.04345703125	950.118896484375	987.8690185546875	1134.84423828125	0.454452914425393	0.0252106941135186	0.132603474992215	0.164175550306974	0.294154128817459	0.573348730210545	0.29027736411842	0.0387145884966318	0.191415018334871
ENSOARG00000009080	SNRPN	860.5795288085938	864.2295532226562	787.9835205078125	979.3598022460938	1206.78369140625	1257.04345703125	950.118896484375	987.8690185546875	1134.84423828125	0.454452914425393	0.0252106941135186	0.132603474992215	0.164175550306974	0.294154128817459	0.573348730210545	0.29027736411842	0.0387145884966318	0.191415018334871
ENSOARG00000006746	SHKBP1	12.138680458068848	19.26568603515625	14.807498931884766	19.482986450195312	14.952546119689941	18.893125534057617	13.292084217071533	14.599210739135742	11.984957695007324	0.206647698631634	0.399599915055369	0.554235457562968	0.419381186655476	0.0495475050670274	0.312770597046123	-0.212733488023842	0.393706044612536	0.597912489550653
ENSOARG00000006753	Cbll1	262.3547058105469	267.49749755859375	335.7868347167969	673.1862182617188	256.6093444824219	427.3674621582031	175.47494506835938	211.63433837890625	231.8007049560547	0.648756562764052	0.254319441288205	0.427152995506415	1.13279251986035	0.113922421175898	0.420129460256845	-0.484035957096302	0.0463050760027293	0.207838141365599
ENSOARG00000006754	PALM3	340.818603515625	359.34503173828125	274.3946838378906	543.7156982421875	477.93609619140625	360.3549499511719	269.97857666015625	280.0296630859375	340.0684509277344	0.503944229992042	0.0845763818489826	0.238050974834899	0.634763104442914	0.0473002461050299	0.309001775815548	-0.130818874450872	0.451883297934072	0.644608851888619
ENSOARG00000006758	SNX6	1141.95751953125	1199.137939453125	1165.8048095703125	889.9672241210938	935.8680419921875	783.8209838867188	1006.5891723632812	1039.48583984375	901.4754638671875	-0.426336618742418	0.00337479515117807	0.057501016278268	-0.175656735054288	0.140093296023968	0.448761896895144	-0.25067988368813	0.0141246547888508	0.131247900013814
ENSOARG00000006774	CSNK2B	260.2102355957031	220.7926483154297	205.96096801757812	242.9564971923828	248.36447143554688	277.9319763183594	181.0760498046875	198.79710388183594	210.58470153808594	0.163223875309972	0.232238152850052	0.405621073973557	0.381623972795721	0.0126000848174381	0.199091584086918	-0.218400097485749	0.153926574560859	0.359700123824579
ENSOARG00000006793	Taok1	228.92626953125	225.26290893554688	212.3485870361328	360.491455078125	313.5318603515625	307.4564514160156	273.5777893066406	263.0950012207031	249.56492614746094	0.558271907324144	0.00388173006524363	0.0598741458873095	0.319992953849171	0.0230174173365285	0.24783573736035	0.238278953474973	0.00965253026675202	0.112840256080797
ENSOARG00000006796	BPIFA1	0	0	0	81.00853729248047	88.40282440185547	32.97003173828125	23.72248649597168	19.751056671142578	26.366409301757812	12.7198265362695	0.0178078380603978	0.11273463605988	1.53495217521894	0.0648660853626911	0.339102916652327	11.1848743610505	0.000266784537837553	0.0353263586260898
ENSOARG00000006798	DSC2	116.78150939941406	98.9195785522461	124.61820220947266	277.8122863769531	229.5826416015625	221.791015625	280.61224365234375	146.9067840576172	153.92149353027344	1.09939782181483	0.00246102986850605	0.0521207971641411	0.326655133043326	0.352445034218189	0.621717199004357	0.772742688771501	0.142505435170934	0.345443483947252
ENSOARG00000006799	ACOT8	391.7862548828125	483.1612548828125	480.3930358886719	436.0452880859375	301.553955078125	345.1923828125	256.2490539550781	309.8721923828125	351.0295104980469	-0.323899756364246	0.141538919465487	0.312148527638212	0.23952483358133	0.315777485954399	0.592160308373933	-0.563424589945576	0.0229179085484598	0.154534658571167
ENSOARG00000006800	--	1070.97705078125	893.1251831054688	1019.5004272460938	2708.410400390625	3182.94921875	2730.83251953125	1418.959228515625	1170.5172119140625	1327.46484375	1.53099929354031	0.000325811204799788	0.0281428478457061	1.13832721005096	0.000780244465618488	0.088951231741523	0.39267208348935	0.0256633395641872	0.160491884662309
ENSOARG00000006804	SPCS3	1451.5579833984375	1579.6568603515625	1470.9495849609375	915.6351318359375	1062.881103515625	1156.6246337890625	1311.9122314453125	1188.7437744140625	1083.2763671875	-0.522088479961244	0.0048389193714284	0.0650832757638171	-0.193013146628602	0.195478356865025	0.504639234786055	-0.329075333332641	0.0165844168007775	0.137498213403832
ENSOARG00000006819	RBM33	66.62348175048828	59.79805374145508	69.2987060546875	119.28330993652344	115.97541809082031	88.1846694946289	77.25751495361328	79.75141906738281	91.09368896484375	0.724720294818361	0.0142601937104345	0.102256594983077	0.382576275449953	0.0795458093453056	0.366610433457054	0.342144019368409	0.0268808149797362	0.163386595506231
ENSOARG00000006823	SUGT1	1030.2205810546875	967.5127563476562	1069.8916015625	893.7647094726562	906.2005004882812	830.5953369140625	866.4066772460938	888.4942626953125	769.113525390625	-0.22175184695234	0.0183884902660201	0.114179012242844	0.0596500780156714	0.460115173430963	0.691947823832596	-0.281401924968011	0.0185439575720869	0.141929888718149
ENSOARG00000006826	LTBP4	217.2484893798828	193.78286743164062	211.62718200683594	220.84283447265625	124.50177001953125	110.8658676147461	311.8346862792969	280.4657897949219	350.354736328125	-0.448741653726484	0.191372544177139	0.362830308448438	-1.04703062069122	0.0155313014595201	0.216769008162136	0.598288966964735	0.00758947402454159	0.108552286990094
ENSOARG00000006827	RBM19	31.473968505859375	36.939693450927734	37.74911117553711	34.08567810058594	42.775699615478516	33.11701202392578	46.73515319824219	50.57358169555664	41.40200424194336	0.050942106805919	0.744985863492908	0.825944110495417	-0.334859418501971	0.0778622226942944	0.365284304421429	0.385801525307891	0.0305634173324199	0.170812369764365
ENSOARG00000006829	CENPC	32.25401306152344	28.470829010009766	31.10090446472168	55.4002571105957	38.51776123046875	45.41814422607422	36.077857971191406	44.67491149902344	43.7979736328125	0.601599110823136	0.0344981680914933	0.154043049097939	0.161836106831384	0.429290976570671	0.671440558435352	0.439763003991752	0.0209183340116821	0.150358078519947
ENSOARG00000006834	FTL	49.68002700805664	59.50645065307617	70.91914367675781	337.2911376953125	612.3086547851562	242.30323791503906	86.40000915527344	94.32215118408203	44.037742614746094	2.72635175178905	0.0385804108327372	0.161423096778094	2.40681027968824	0.045130412608509	0.305879535848779	0.319541472100809	0.424978328986574	0.624383760255372
ENSOARG00000012450	FTL	49.68002700805664	59.50645065307617	70.91914367675781	337.2911376953125	612.3086547851562	242.30323791503906	86.40000915527344	94.32215118408203	44.037742614746094	2.72635175178905	0.0385804108327372	0.161423096778094	2.40681027968824	0.045130412608509	0.305879535848779	0.319541472100809	0.424978328986574	0.624383760255372
ENSOARG00000013504	FTL	49.68002700805664	59.50645065307617	70.91914367675781	337.2911376953125	612.3086547851562	242.30323791503906	86.40000915527344	94.32215118408203	44.037742614746094	2.72635175178905	0.0385804108327372	0.161423096778094	2.40681027968824	0.045130412608509	0.305879535848779	0.319541472100809	0.424978328986574	0.624383760255372
ENSOARG00000006836	DPY19L4	162.3756866455078	158.15133666992188	161.9579620361328	204.56906127929688	153.46351623535156	134.4446563720703	110.48807525634766	114.6010971069336	116.9404525756836	0.0295729863085215	0.88155642688756	0.923490050212086	0.525935743832723	0.0755352125240703	0.361138217811883	-0.496362757524202	3.53375508855417e-05	0.0211318554295539
ENSOARG00000006850	AVL9	108.6753921508789	96.15264129638672	121.9861831665039	138.88143920898438	140.89852905273438	127.82925415039062	96.22681427001953	104.30581665039062	113.21531677246094	0.31871595080011	0.0338253616515628	0.152616576598519	0.377580671695515	0.00797517735401364	0.173181644553358	-0.0588647208954044	0.651180917604855	0.792839538521558
ENSOARG00000006858	ELF1	91.47622680664062	59.764442443847656	67.64985656738281	185.12362670898438	109.01947021484375	99.83935546875	97.03384399414062	107.82622528076172	102.73240661621094	0.847921862760887	0.111394609083411	0.274827575694839	0.357111161285053	0.349550163567975	0.618945619024357	0.490810701475834	0.0420437457594683	0.199297609472016
ENSOARG00000006862	ST6GALNAC2	92.57220458984375	79.6447982788086	79.8561782836914	116.35920715332031	112.63192367553711	108.9046401977539	78.61219024658203	80.94609832763672	79.28650665283203	0.422735660838354	0.0039351995912133	0.0600056096387597	0.500504855655266	0.00012790527706038	0.0497167811933699	-0.0777691948169113	0.366117032672248	0.573072388923308
ENSOARG00000006871	GPLD1	73.31396484375	61.083396911621094	82.00855255126953	150.7472381591797	139.3717498779297	104.35686492919922	61.855995178222656	45.05649185180664	83.06385040283203	0.866197063198713	0.0175489253219409	0.111732469658287	1.05411725693486	0.0185228938574361	0.22888129152531	-0.187920193736142	0.521704240762577	0.697201134014738
ENSOARG00000006877	GABARAPL2	722.5829467773438	559.4364624023438	593.0989379882812	315.01092529296875	326.5688781738281	370.8432312011719	405.4172668457031	457.7534484863281	494.2743835449219	-0.889169416307328	0.00543028761673806	0.0672214266441428	-0.423081613039909	0.0204265822003029	0.238767612306952	-0.466087803267418	0.0369174810327894	0.186462730910475
ENSOARG00000006888	TMEM59	127.57463836669922	99.37116241455078	82.05902099609375	167.8098907470703	152.58006286621094	132.67909240722656	171.30259704589844	192.39584350585938	138.04849243164062	0.552101577903151	0.045332830137461	0.174550481173166	-0.14722896455652	0.436923009790478	0.676291117745534	0.699330542459671	0.0357975590516987	0.183811244430585
ENSOARG00000006902	HDAC5	34.810726165771484	26.063873291015625	21.726333618164062	51.18452835083008	59.30906677246094	64.99856567382812	59.14221954345703	47.03339385986328	36.795841217041016	1.087176603253	0.00508154750882153	0.065832036575029	0.295679456743794	0.226979425183154	0.531376606603039	0.791497146509207	0.0554139065873085	0.224321263138936
ENSOARG00000006907	CDH2	48.68880081176758	36.79046630859375	36.53829574584961	102.8284912109375	71.5009994506836	52.88081359863281	34.6391716003418	28.317354202270508	34.781925201416016	0.89693944406211	0.0811473082213205	0.232762722141497	1.21703011877828	0.0428050028594837	0.301615660045273	-0.320090674716167	0.149245370333417	0.353951277076875
ENSOARG00000006923	RSL1D1	122.68486785888672	151.89215087890625	129.22987365722656	292.74151611328125	201.76902770996094	186.75758361816406	196.7812957763672	211.92787170410156	276.8916320800781	0.754557177485069	0.0541758896661757	0.190227356036518	-0.00914607888355702	0.973736589538496	0.990296735619082	0.763703256368626	0.0228253182993494	0.154534658571167
ENSOARG00000006929	R3HDM2	35.03481674194336	26.058454513549805	33.03604507446289	0	0	33.3323860168457	0	0	21.81586265563965	-1.49771952362507	0.151155125012935	0.322824159849054	0.611547070183587	0.786875274261748	0.886900143097162	-2.10926659380865	0.0360626167241923	0.184320041034761
ENSOARG00000006938	COPB1	1988.80517578125	2041.3299560546875	1946.6607666015625	1430.683837890625	1679.8106689453125	1713.9375	1813.910888671875	1761.097412109375	1662.176513671875	-0.309013176953097	0.014690068967765	0.103181970188391	-0.118432416727661	0.239856540221773	0.539520403247526	-0.190580760225435	0.00916738819014877	0.111028418922401
ENSOARG00000006943	KBTBD6	1136.90869140625	604.8734130859375	720.1689453125	1738.0198974609375	2192.531494140625	1834.86767578125	1276.1051025390625	1233.947998046875	1347.6334228515625	1.2276233984961	0.00661353277657948	0.072413526486097	0.57968956156011	0.0110438104189332	0.191212877943845	0.647933836935988	0.0478155436132928	0.210306053024745
ENSOARG00000006946	AKAP2	556.0322875976562	647.8025512695312	563.9017944335938	1820.8953857421875	1181.3795166015625	1278.9481201171875	727.7575073242188	757.3516235351562	851.82861328125	1.27611964159879	0.0140671384633574	0.101351190374551	0.873403690707592	0.0328378308508721	0.278691372308602	0.402715950891197	0.0162758258847109	0.137361260824687
ENSOARG00000006947	Itpkc	89.97472381591797	81.31761932373047	84.14543914794922	102.626708984375	100.11494445800781	98.17819213867188	75.771240234375	87.6211166381836	79.73805236816406	0.236407322562189	0.0060492326938602	0.0701891566598048	0.307648907167515	0.00656959162262659	0.159102820169156	-0.0712415846053261	0.395619678508129	0.599227456147081
ENSOARG00000006952	KBTBD7	503.70538330078125	401.50543212890625	540.6085815429688	610.95556640625	748.5878295898438	656.1414794921875	484.15966796875	477.60845947265625	562.9217529296875	0.479382760215525	0.0307473897483727	0.144207330052323	0.402754280495059	0.0286646003666208	0.260629945321766	0.0766284797204659	0.625638702324799	0.773491614483617
ENSOARG00000006953	VMAC	18.127687454223633	26.12095832824707	20.491788864135742	45.62147903442383	35.13380432128906	32.08268737792969	31.74094009399414	22.258750915527344	17.52395248413086	0.801513669505413	0.0276547942650616	0.138434237357752	0.657760490001692	0.0783359955634546	0.366176447905238	0.143753179503721	0.662477050284026	0.800574629085655
ENSOARG00000006958	C19orf54	136.8488006591797	96.18464660644531	121.9841537475586	128.5765380859375	154.64837646484375	134.14080810546875	69.16455078125	91.37646484375	103.00076293945312	0.233421567816546	0.219311040703317	0.39232433520413	0.663280433410439	0.0156507122694273	0.217423408384673	-0.429858865593892	0.120207755718225	0.318846931295114
ENSOARG00000006959	BPIFB1	0	0	0	9.762041091918945	14.880203247070312	4.643878936767578	2.147172451019287	2.029498279094696	1.911824107170105	9.93103901433801	0.0298326825223715	0.142369106156486	2.2660597078549	0.0590405898750382	0.331304039776833	7.66497930648311	7.47895597091668e-06	0.00830591481684375
ENSOARG00000006978	RAB4B	136.21275329589844	153.1259002685547	168.69703674316406	115.61756896972656	124.69232177734375	107.9342041015625	133.77337646484375	114.90581512451172	126.22109985351562	-0.395361128672072	0.0256594224041658	0.133428996501662	-0.106408057807283	0.291311508951278	0.572366973492785	-0.288953070864788	0.0632653439966737	0.238410389675114
ENSOARG00000006979	RHBDF2	95.14664459228516	79.2742691040039	92.5403060913086	115.14804077148438	100.21766662597656	75.95352172851562	69.86477661132812	70.94368743896484	72.38829803466797	0.125970749132703	0.549369706626361	0.678120053876363	0.450415405274562	0.0852141323093201	0.37230271197532	-0.324444656141859	0.0226151294513604	0.154534658571167
ENSOARG00000006981	PRDX5	8168.09716796875	7100.62744140625	7665.04150390625	10257.259765625	9982.0615234375	9731.103515625	7543.91259765625	7272.46044921875	8698.2529296875	0.386066243580091	0.00241142700539944	0.051911879936535	0.349981148059452	0.00965984053161502	0.183961852016028	0.0360850955206387	0.735685408674423	0.847407790801477
ENSOARG00000006984	SRSF10	104.98453521728516	80.40697479248047	73.10517883300781	114.52178955078125	132.72555541992188	172.66184997558594	72.8116226196289	63.110198974609375	79.51596069335938	0.699931579111296	0.0523224116563932	0.186499050076479	0.96280609592733	0.0186956033082804	0.22888129152531	-0.262874516816034	0.252910594193869	0.464170618832361
ENSOARG00000006989	RBP1	1117.5025634765625	1118.759033203125	1334.868408203125	672.7444458007812	768.7515258789062	734.21923828125	1480.6732177734375	1382.5125732421875	1199.9412841796875	-0.714890927828728	0.00388023111051115	0.0598741458873095	-0.901100758366329	0.00193269952160572	0.111903978991817	0.186209830537602	0.208484066975029	0.419667306230936
ENSOARG00000006993	Rassf7	8.409554481506348	12.476072311401367	8.250009536743164	24.89120101928711	16.384078979492188	18.71872901916504	18.203216552734375	13.382007598876953	15.920584678649902	1.04203362100738	0.0236039321949712	0.128499277929766	0.336714509348913	0.223792594350231	0.530415740389846	0.705319111658464	0.0355160451225475	0.182924140354655
ENSOARG00000007016	CHST3	28.484139442443848	26.746667861938477	30.22161102294922	0	0	0	0	21.22185516357422	0	-11.4759431050931	9.15344959392022e-06	0.00547376285716429	-9.46637256263948	0.373900966300059	0.629838810837846	-2.00957054245365	0.0400744216111661	0.194711596003253
ENSOARG00000007018	NDUFA11	732.5143432617188	721.1903686523438	702.05126953125	480.57867431640625	593.9175415039062	679.5498046875	607.657470703125	644.2294311523438	543.0361328125	-0.297507283026657	0.0832500066817186	0.236203302811317	-0.0332353834470903	0.843669414062108	0.920646550381644	-0.264271899579567	0.0176356393379514	0.140423433167241
ENSOARG00000007026	RBP2	4003.319580078125	5552.2509765625	6260.94287109375	3672.965087890625	2368.8486328125	2029.964599609375	2272.876708984375	3457.859619140625	3071.8330078125	-0.970473150409901	0.0363532285119702	0.157267667474711	-0.125038132469467	0.710223696078147	0.846525791157655	-0.845435017940434	0.035963126830867	0.184061527257185
ENSOARG00000007033	HMGCL	686.9161987304688	598.536376953125	508.37518310546875	997.84716796875	830.771240234375	1006.326904296875	861.4359130859375	742.6132202148438	864.0230712890625	0.66027953409073	0.0107474953625742	0.088885596955071	0.199936303320562	0.154606123305262	0.463341558432963	0.460343230770168	0.026212876474964	0.161776422439412
ENSOARG00000007039	AGRN	1305.6761474609375	1114.397216796875	1103.7867431640625	904.46484375	771.3290405273438	871.6383056640625	977.8932495117188	1140.640869140625	1071.850341796875	-0.468112908488252	0.0133181623191737	0.0985113167167044	-0.324686544040544	0.0257294312009508	0.253833246391106	-0.143426364447709	0.24090026178821	0.45202960056518
ENSOARG00000007040	MRPL37	186.83741760253906	164.7906036376953	165.27334594726562	118.12686920166016	141.24722290039062	155.50537109375	122.56102752685547	114.55683135986328	131.45181274414062	-0.317196773540136	0.0602315180624512	0.199950467995213	0.170754883341955	0.265478736790188	0.56003962367543	-0.48795165688209	0.0048426446959439	0.090814067755041
ENSOARG00000007041	ZNF384	28.594676971435547	30.21908187866211	36.2242317199707	46.765907287597656	50.260337829589844	52.71814727783203	38.96940612792969	54.10026168823242	28.794790267944336	0.655925740163992	0.00323589828518262	0.0572804399815688	0.297224554644544	0.285882640083585	0.570720715604935	0.358701185519448	0.310588043361818	0.519361464636432
ENSOARG00000007048	ANKRD10	82.18707275390625	80.73330688476562	72.07151794433594	69.35903930664062	54.26862716674805	51.0582389831543	43.82615661621094	72.2108383178711	61.7003173828125	-0.42784780515029	0.0358998669115349	0.156179475196041	-0.0249833684966235	0.924059083177125	0.966061768776085	-0.402864436653667	0.0977143623542849	0.292015214972104
ENSOARG00000007049	ABCD1	115.6518325805664	137.9195556640625	113.08673858642578	97.71241760253906	59.737037658691406	70.19973754882812	100.70262908935547	107.25360870361328	93.88944244384766	-0.687623172580211	0.0283616670749274	0.139328069126622	-0.406998810739927	0.107569503488496	0.409344079470197	-0.280624361840284	0.0696089380291803	0.248659745867292
ENSOARG00000007057	TMEM245	233.51734924316406	225.33619689941406	227.7264862060547	437.58294677734375	367.1862487792969	472.2118835449219	266.4285583496094	243.21334838867188	270.0873718261719	0.895237343488448	0.00315180425325426	0.0570623302536375	0.711691935573375	0.00662542196564088	0.159461394306168	0.183545407915073	0.0239014128371232	0.155968703272155
ENSOARG00000007069	PTPMT1	37.45703125	47.42171096801758	49.67136001586914	57.26081085205078	63.78217697143555	62.94175338745117	56.88594055175781	53.026039123535156	61.66763687133789	0.451442634048703	0.0182400515153071	0.113802697014444	0.100707948645664	0.269844200243726	0.562449292321084	0.350734685403039	0.0520472228883762	0.218003831214567
ENSOARG00000007072	COPB2	3275.049072265625	3333.45947265625	3256.863037109375	2273.504150390625	2566.377197265625	2486.103271484375	3016.850830078125	2888.56298828125	2795.156005859375	-0.42935071937161	0.000723869615265068	0.0342657004889717	-0.248087217996629	0.0134289086815583	0.201149009808159	-0.18126350137498	0.00472478052900028	0.090814067755041
ENSOARG00000007077	SH3BGRL2	2280.407470703125	1962.50537109375	1545.367431640625	2576.916015625	3300.017578125	3125.537841796875	1833.911865234375	1935.1837158203125	1562.758056640625	0.637186336735967	0.0244982555510157	0.130983107739749	0.755683938612914	0.00747705832965022	0.167996102470233	-0.118497601876948	0.560755485335643	0.726794455318321
ENSOARG00000007079	TEX264	258.11505126953125	256.8519287109375	256.4963684082031	347.9798278808594	205.4114532470703	260.6832275390625	220.076171875	192.45257568359375	192.00323486328125	0.0775632269521239	0.749404149068945	0.82834924420687	0.429342177623171	0.175840551559379	0.484204138241906	-0.351778950671047	0.00391744407193116	0.0893085343554042
ENSOARG00000007081	THADA	313.0773010253906	272.9481201171875	307.580078125	233.80203247070312	261.40869140625	239.47921752929688	231.4313507080078	238.13088989257812	210.97776794433594	-0.282502541313797	0.0248203603088501	0.131888913903623	0.110455543499902	0.198621856981985	0.50742238454747	-0.392958084813699	0.00903473186079622	0.111028418922401
ENSOARG00000007105	PSMA7L	3681.82275390625	3505.77490234375	3690.7548828125	3064.379150390625	2957.393798828125	2795.524169921875	2769.647705078125	3048.34814453125	2905.486328125	-0.30305170508545	0.00223579259931299	0.0507239624536235	0.0154323407187034	0.794221833016455	0.891248324077204	-0.318484045804154	0.00202794302126685	0.0725248783345988
ENSOARG00000007108	Arhgef7	226.3154754638672	217.84918212890625	233.28244018554688	248.3919677734375	284.791015625	269.02191162109375	292.8251647949219	290.4207763671875	264.40777587890625	0.24386247943713	0.0220869251842922	0.124332915555892	-0.0795042468347648	0.337713748609925	0.610839153488496	0.323366726271895	0.00499611711010797	0.0921249129796259
ENSOARG00000007112	VMO1	64.68669891357422	30.96490478515625	47.825801849365234	186.81777954101562	227.84068298339844	97.14788818359375	112.44999694824219	78.60438537597656	52.864540100097656	1.83477448616152	0.0367530302645644	0.157816073412484	1.06919636706258	0.102205051253258	0.400878944723929	0.765578119098941	0.166285980966564	0.372752945799905
ENSOARG00000007115	COIL	19.695100784301758	24.918909072875977	18.84229278564453	55.777408599853516	61.60813522338867	46.870361328125	65.9664535522461	50.41093063354492	46.03207015991211	1.37210986922868	0.00200516260400444	0.049022349521057	0.0163096190871776	0.937815966089203	0.97310804994155	1.3558002501415	0.00650377472520747	0.100717818154906
ENSOARG00000007119	GBP6	49.66973876953125	0	0	220.88504028320312	303.43048095703125	228.76287841796875	0	55.14818572998047	0	3.92236100103771	0.00165345758489897	0.0449439834440721	3.7714147355118	0.00192132410532958	0.111903978991817	0.150946265525918	0.944701516530178	0.971459789556076
ENSOARG00000007120	MRPS22	217.69622802734375	168.88636779785156	185.48826599121094	141.10638427734375	145.10870361328125	163.258544921875	135.2132568359375	146.68820190429688	133.75872802734375	-0.347957376875953	0.0616150923988095	0.201767366599977	0.112831917577474	0.229148365093113	0.531376606603039	-0.460789294453427	0.0249175851736285	0.158648081195567
ENSOARG00000007121	GBP6	28.4311466217041	16.674875259399414	22.553010940551758	109.02032470703125	125.10065460205078	85.67920684814453	32.44813823699951	45.09258270263672	19.803693771362305	2.24081631939133	0.00214462226430766	0.0501158592964122	1.71600066908395	0.00546066236560735	0.150734718552659	0.524815650307378	0.286386559861628	0.4971429186644
ENSOARG00000007135	PAG2	1675.0496826171875	1932.19140625	2206.30224609375	6371.62548828125	2949.688232421875	4067.544677734375	2636.590087890625	3321.595458984375	4043.71435546875	1.20354329989397	0.0683609101013092	0.212315637382694	0.420758882519884	0.357338831779179	0.62327845596844	0.78278441737409	0.032431871055204	0.176065199429578
ENSOARG00000007136	DLD	3048.43603515625	2639.725341796875	2605.401611328125	4299.83544921875	4344.82666015625	4403.17578125	3119.814697265625	2969.708251953125	3176.7890625	0.653746828292065	0.000402460208730605	0.0283188701158852	0.493743596716728	5.16843681428915e-05	0.0304645518696788	0.160003231575337	0.104805590716291	0.299015309389441
ENSOARG00000007137	RRAS2	131.87474060058594	126.23418426513672	121.74185180664062	121.98550415039062	187.58071899414062	180.9580535888672	143.931884765625	173.25128173828125	173.40428161621094	0.368891768116452	0.15461840620669	0.325448522417536	-0.000185783217471529	0.999314456202262	1	0.369077551333924	0.0225765365030812	0.154534658571167
ENSOARG00000007144	TCOF1	149.68960571289062	174.478515625	176.43023681640625	528.7313842773438	266.03326416015625	276.30364990234375	215.632080078125	236.28529357910156	229.18768310546875	1.09732501427603	0.0923917476706603	0.248187092740744	0.653101230317136	0.205702992871375	0.514853530773363	0.444223783958892	0.00463241514338765	0.090814067755041
ENSOARG00000007160	SRP54	634.6372680664062	573.3276977539062	556.3450317382812	467.5321044921875	431.8013610839844	530.253662109375	500.24560546875	523.0330200195312	518.0429077148438	-0.303505522257184	0.0403761995910014	0.165375124079259	-0.108569302889817	0.276648682151427	0.567009452951541	-0.194936219367367	0.0398784267134179	0.194244918089042
ENSOARG00000007167	VWA8	124.49494934082031	84.36788940429688	83.09941101074219	61.3300895690918	89.90977478027344	54.804874420166016	122.0702133178711	132.60406494140625	107.4979019165039	-0.502824217316302	0.17410974680794	0.347091424732767	-0.813718105919933	0.0161159340504643	0.220065074894529	0.310893888603632	0.203649108401383	0.415202771757763
ENSOARG00000007175	AIF1L	413.6190185546875	418.9732360839844	372.1776428222656	315.40716552734375	460.8982238769531	423.6565246582031	235.74156188964844	274.522705078125	235.41993713378906	-0.00576901175864847	0.973917432422232	0.983299885730788	0.686351930230085	0.0292088019956161	0.263291130689689	-0.692120941988734	0.0014738122775443	0.0659611579064111
ENSOARG00000007176	DNAJB12	129.00880432128906	111.9088134765625	116.24002838134766	138.099853515625	133.9254608154297	154.64849853515625	96.3675308227539	101.41378021240234	107.6005630493164	0.256572560277042	0.0466787015882629	0.176471701669477	0.482519134118767	0.00472909881220705	0.142830751081308	-0.225946573841725	0.0468068906716413	0.209004461850281
ENSOARG00000007180	SRCAP	62.4796028137207	51.12632751464844	64.45657348632812	97.94300079345703	84.37129211425781	70.44034576416016	65.48644256591797	67.26945495605469	69.79756164550781	0.505353821931929	0.0498879413224537	0.181823186048174	0.319434846096218	0.105787366257823	0.406520506815776	0.18591897583571	0.13295949347648	0.335908374540125
ENSOARG00000007186	RWDD4	81.42472839355469	113.34846496582031	117.50234985351562	96.26007080078125	91.82537460327148	87.39067840576172	66.52366638183594	70.3619155883789	81.60282135009766	-0.180892302530453	0.352913530709988	0.516740651131583	0.334370574276462	0.0216948249794131	0.243935910621897	-0.515262876806915	0.0633375666583058	0.238443701308314
ENSOARG00000007187	BCKDHB	50.29024887084961	39.66875457763672	44.17020797729492	14.517083168029785	23.59345245361328	21.43008041381836	18.70679473876953	19.15437889099121	15.626346588134766	-1.17167741625452	0.00379782016796983	0.0594593680809762	0.154671829283371	0.531988503872487	0.741612616301653	-1.32634924553789	0.00119609596949683	0.060618250309067
ENSOARG00000007202	SPON1	768.6526489257812	1478.3316650390625	1031.7042236328125	509.2828369140625	612.445556640625	559.2715454101562	1029.1937255859375	1160.86962890625	790.8323364257812	-0.963799185743922	0.0636510025783608	0.204784351577395	-0.826426220471269	0.0181782755746755	0.228330126401893	-0.137372965272653	0.692915374166903	0.818739950899245
ENSOARG00000007209	CTSF	46.291412353515625	27.795076370239258	39.13017272949219	82.35035705566406	84.74027252197266	83.16537475585938	81.85639190673828	30.48204231262207	34.85749435424805	1.14431839668791	0.00109301925980905	0.0390110717666734	0.76566691659026	0.105163213141452	0.406340324111742	0.378651480097649	0.548465147288942	0.717926932989432
ENSOARG00000007210	Pde4d	54.01154327392578	57.233890533447266	63.74982452392578	44.79566192626953	49.207088470458984	41.069374084472656	60.857364654541016	68.420654296875	71.39445495605469	-0.373585862249923	0.0229477984311498	0.126630045532416	-0.571112767780833	0.00506458724437236	0.146910825513995	0.19752690553091	0.114139156594783	0.311601086962797
ENSOARG00000007215	CPPED1	199.42904663085938	453.0386962890625	324.9770812988281	2215.373779296875	1687.7738037109375	1338.772216796875	582.8516845703125	664.0289916992188	494.5958251953125	2.42300810978401	0.00583869771819883	0.0693352191629299	1.5897842748101	0.0108456340158039	0.189469570424404	0.833223834973916	0.0444623080785204	0.204164195512355
ENSOARG00000007233	ISG15	446.072998046875	797.161865234375	680.7568969726562	196.0521697998047	296.4894104003906	163.51193237304688	174.07151794433594	386.16168212890625	187.79122924804688	-1.55221721896542	0.0188308566254142	0.114986334247661	-0.189271890558569	0.7189256847024	0.851716278078758	-1.36294532840685	0.0340779045546283	0.179613284242276
ENSOARG00000007237	Eloa	55.35372543334961	73.94231414794922	69.7412109375	176.5590362548828	90.78106689453125	87.46438598632812	87.34519958496094	98.8848648071289	117.56340789794922	0.833985801869413	0.155329969037881	0.325983128185413	0.223933392827775	0.606469837572584	0.782553071863088	0.610052409041638	0.0287892654686487	0.167270366033838
ENSOARG00000007238	PAK1	1774.7266845703125	1674.4971923828125	1639.7484130859375	1465.5020751953125	1409.4122314453125	1269.745849609375	1523.9693603515625	1730.4351806640625	1621.2191162109375	-0.296120523742311	0.0113291781286656	0.0914569374581997	-0.234332958607407	0.0430707777471854	0.301650654240197	-0.0617875651349042	0.379603950050853	0.583440313897851
ENSOARG00000007240	EFR3A	143.1427764892578	146.22506713867188	141.5113067626953	219.86732482910156	216.3153533935547	217.8018035888672	194.42616271972656	171.5103759765625	191.34030151367188	0.601973112637885	1.72498685939226e-06	0.00189775750200641	0.230862204979584	0.0112960444636925	0.192577740484091	0.371110907658302	0.00449985933836726	0.090814067755041
ENSOARG00000007244	Acot11	234.8085174560547	208.88662719726562	294.8226318359375	477.02276611328125	267.81890869140625	423.39105224609375	206.9940185546875	203.28805541992188	219.26194763183594	0.661623153432251	0.101831871286994	0.261353901414687	0.89194853760577	0.0462203863798523	0.306670732153541	-0.230325384173519	0.233466904189528	0.444139872913469
ENSOARG00000007245	PIK3CB	65.10565948486328	72.83586120605469	65.0553207397461	104.28684997558594	124.90359497070312	141.52679443359375	87.5701675415039	86.06295013427734	102.03205108642578	0.868861926350562	0.00724515938979205	0.0747887037748948	0.427402216631812	0.0564150583849229	0.327047474932432	0.44145970971875	0.0132349292107905	0.127529657255625
ENSOARG00000007253	CPPED1	48.996646881103516	71.31558990478516	66.13921356201172	235.757568359375	161.98887634277344	130.5005340576172	93.01715850830078	81.06282806396484	89.17839813232422	1.50241259144456	0.0233726509983868	0.12751407333708	1.00473312946724	0.0481233595602694	0.311121579429176	0.497679461977321	0.028187379039409	0.165391526151056
ENSOARG00000007284	ARHGAP10	30.64327621459961	36.145294189453125	51.526981353759766	63.21165466308594	70.3143310546875	72.80525970458984	72.19947814941406	52.48893737792969	46.670318603515625	0.802322591457608	0.0130001292541252	0.0974570924026702	0.267942582148946	0.230154506375739	0.531376606603039	0.534380009308662	0.14977799086497	0.354343913872269
ENSOARG00000007286	DGKH	46.40892028808594	32.32500457763672	37.685489654541016	26.653669357299805	27.003454208374023	17.81009292602539	26.722620010375977	36.6756591796875	30.491331100463867	-0.703978162992715	0.0421872941933361	0.16905362116443	-0.393683920624931	0.14821386888078	0.458137024524525	-0.310294242367784	0.209430086644713	0.420692273999846
ENSOARG00000007288	RACK1	9048.9111328125	8364.083984375	8270.2197265625	5892.556640625	6114.1787109375	6612.1064453125	7125.662109375	7184.90234375	7389.29296875	-0.464062468714023	0.00192157509629125	0.0484496905213533	-0.220922232082893	0.010664628038619	0.187148574203665	-0.24314023663113	0.00676897233269473	0.103790909101319
ENSOARG00000007312	SCPEP1	283.01092529296875	663.3642578125	601.52783203125	1168.7890625	1786.12841796875	1139.179443359375	1924.5081787109375	1223.981689453125	1421.5577392578125	1.40323017586626	0.0245986496655813	0.131339218750157	-0.158663937115457	0.621048138695784	0.792389336980309	1.56189411298171	0.0136321847889396	0.129714326253631
ENSOARG00000007321	DMAC2	50.07781982421875	38.248146057128906	55.291622161865234	68.27574920654297	57.307491302490234	62.7916202545166	36.26652526855469	39.81549835205078	39.105018615722656	0.391374006684247	0.0663534386079044	0.208387157140855	0.70962801299434	0.00188256775360378	0.111903978991817	-0.318254006310093	0.139994887972856	0.342481331349379
ENSOARG00000007331	TMUB2	37.78561019897461	27.259239196777344	34.94978713989258	56.093772888183594	48.826255798339844	41.558738708496094	32.3480339050293	30.154296875	27.58962631225586	0.550768936666013	0.0417592838882865	0.168292728329466	0.701221335027386	0.0130872316614864	0.199490468502736	-0.150452398361373	0.3906247618985	0.594734997845464
ENSOARG00000007337	MTCH2	953.1492919921875	1038.7452392578125	905.1116333007812	504.9282531738281	900.356201171875	1277.2484130859375	714.6153564453125	867.8895874023438	614.0517578125	-0.110966906979533	0.767934906260357	0.839770145065131	0.288352106074525	0.528300537259024	0.73947530402764	-0.399319013054058	0.0490182508088303	0.213244477777195
ENSOARG00000007338	ODR4	146.26708984375	152.7346649169922	161.95907592773438	184.57135009765625	191.07395935058594	207.70523071289062	154.41415405273438	151.16256713867188	133.9498291015625	0.339718905911198	0.00781219720920818	0.0776624310797754	0.408412755111099	0.00689803055596614	0.162766703249044	-0.0686938491999011	0.41221199436694	0.613660674877171
ENSOARG00000007388	MSX1	51.59043502807617	58.97578811645508	55.283111572265625	80.14714050292969	70.79071044921875	90.54501342773438	61.680030822753906	72.46997833251953	60.246944427490234	0.542047594123957	0.0143836132308569	0.102585513079524	0.312915208597217	0.0848845092087406	0.371866983665098	0.229132385526739	0.0970042784002331	0.291364053484775
ENSOARG00000007392	MAP3K1	12.86645793914795	18.23920249938965	13.883185386657715	28.114063262939453	22.729888916015625	28.73794937133789	18.312101364135742	20.21501922607422	15.992483139038086	0.822873016066979	0.0102225181123505	0.087006441249971	0.545665295483179	0.0210355748127901	0.240840292481046	0.2772077205838	0.196285869058446	0.405723569811315
ENSOARG00000007397	Far1	87.04254913330078	100.47063446044922	96.54304504394531	66.1019287109375	64.06181335449219	64.52511596679688	53.62660598754883	67.08165740966797	65.22434997558594	-0.545006216451735	0.00179224422815349	0.0469293894030794	0.0663904742313476	0.530413759887833	0.740958952267388	-0.611396690683082	0.00485961566582159	0.090814067755041
ENSOARG00000007398	CHD4	673.815673828125	608.3063354492188	566.0889282226562	623.6223754882812	688.6456909179688	705.0310668945312	765.715576171875	750.1858520507812	778.3523559570312	0.12629560662664	0.231622488030429	0.404909651888588	-0.185599958735992	0.0242523815658213	0.250665628332769	0.311895565362632	0.0100941040682686	0.114764251961344
ENSOARG00000007399	SMC2	321.9370422363281	305.4700012207031	326.4474182128906	235.28253173828125	242.85012817382812	222.81503295898438	245.8235626220703	286.893798828125	264.09027099609375	-0.444462368414157	0.000619823958613006	0.0331135150479943	-0.184924677348734	0.0732606476900506	0.356623841667159	-0.259537691065423	0.0177999189858854	0.140423433167241
ENSOARG00000007403	BCKDHA	242.50685119628906	168.85934448242188	190.84071350097656	67.41507720947266	124.91534423828125	109.93003845214844	132.3355712890625	138.02487182617188	113.84923553466797	-0.994466994697565	0.022839489863423	0.126630045532416	-0.34610159683819	0.21794620286849	0.525431144529484	-0.648365397859374	0.0342757701011755	0.179918863448034
ENSOARG00000007408	PCIF1	81.52857971191406	75.37796020507812	83.77239990234375	154.5115966796875	146.79331970214844	121.5765380859375	126.04269409179688	112.5721435546875	101.20347595214844	0.813143385254618	0.00407418452522795	0.0609090586521579	0.315489687331952	0.0869294784309034	0.375022067326217	0.497653697922666	0.0122008970171387	0.125296926567022
ENSOARG00000007411	ASAP3	142.9241943359375	132.3069305419922	217.77735900878906	131.77725219726562	160.30792236328125	155.10398864746094	106.95278930664062	121.39495849609375	110.9994125366211	-0.140727245696864	0.617938114482213	0.7325176733737	0.398123286904184	0.0212175693782256	0.241855402267339	-0.538850532601049	0.13320316859749	0.336123119743818
ENSOARG00000007412	EXOSC5	280.6508483886719	196.15235900878906	177.15982055664062	205.44338989257812	159.3490447998047	116.49787902832031	148.97625732421875	89.58731079101562	67.03131103515625	-0.442301686298974	0.23192079832863	0.405157817125116	0.655287020069562	0.173886224642752	0.481807678001937	-1.09758870636854	0.0443423435502447	0.204164195512355
ENSOARG00000007414	AKR1B1	30376.08984375	25555.96875	25144.076171875	136544.859375	167026.5	169501.140625	64863.82421875	51432.51953125	78861.7265625	2.54471208220027	0.000260934039477202	0.026344171725919	1.27741817518196	0.00218895936863662	0.111903978991817	1.26729390701832	0.00932419720766385	0.111346096916096
ENSOARG00000007416	VIRMA	179.79637145996094	175.3844757080078	174.00631713867188	243.7312469482422	220.48934936523438	221.39996337890625	211.39019775390625	211.12127685546875	216.7202606201172	0.373632303403898	0.0026010419409475	0.0523847151526576	0.101071338245797	0.11901288033401	0.423219099781709	0.272560965158102	0.000130466616809556	0.0327176606154028
ENSOARG00000007423	Bpifb9a	0	0	0	24.217945098876953	42.87259292602539	14.687954902648926	8.770574569702148	0	0	11.412543260036	0.0301204150009952	0.14330239058613	3.2209782127244	0.0502123255206482	0.313786670898327	8.19156504731164	0.373900966300059	0.577759115884846
ENSOARG00000007424	TTC4	66.00390625	59.863040924072266	71.30313873291016	63.57316207885742	69.58026123046875	68.35938262939453	61.60009002685547	55.39828872680664	49.15131759643555	0.0314308368351722	0.721213199901896	0.810218412722159	0.278387867095036	0.0431588881565825	0.301995676443989	-0.246957030259863	0.101602160844495	0.295493901386123
ENSOARG00000007429	PSMA6	1974.993896484375	2102.5048828125	2022.1478271484375	1513.07080078125	1492.9468994140625	1332.0064697265625	1693.323974609375	1520.607421875	1906.46240234375	-0.491687568855071	0.0010071664518643	0.0388035755611796	-0.239216677950264	0.106143168503001	0.407283806486837	-0.252470890904808	0.050082213905698	0.214511917852835
ENSOARG00000007436	STX18	198.59913635253906	195.24037170410156	196.25218200683594	218.29420471191406	222.72964477539062	194.13438415527344	181.9033966064453	169.18099975585938	161.8644561767578	0.106176905916931	0.168217584776572	0.340641704624401	0.308301069578978	0.0186437396753045	0.22888129152531	-0.202124163662046	0.0123480920121224	0.125396756650807
ENSOARG00000007444	MRAS	162.8655242919922	227.7487335205078	218.54425048828125	257.34393310546875	260.4671630859375	274.1101989746094	168.11453247070312	225.29855346679688	241.1792755126953	0.378539376982293	0.0435387761289586	0.171248090962628	0.319526899936308	0.0827089297982281	0.370326018968108	0.0590124770459859	0.791848931581529	0.883720943144763
ENSOARG00000007448	PGM3	1649.39990234375	1576.4217529296875	1446.320556640625	1121.6607666015625	1288.5528564453125	925.540283203125	1538.9305419921875	1327.6732177734375	1216.76416015625	-0.486071329495578	0.0209230094126624	0.121113533264362	-0.291746704707978	0.152316907126989	0.462080510006794	-0.1943246247876	0.15349319237878	0.359287761261314
ENSOARG00000007465	PLXNA1	22.494062423706055	24.52586555480957	23.870105743408203	10.913545608520508	15.983893394470215	13.448719501495361	25.239013671875	13.93250560760498	14.21063232421875	-0.81315150019251	0.00299424185438201	0.0556871678850854	-0.40392613932931	0.338491926002702	0.611255176399634	-0.4092253608632	0.196649433025297	0.406151087231311
ENSOARG00000007472	CASP3	516.7783813476562	429.6926574707031	404.1185302734375	369.1584167480469	739.0126342773438	352.0452575683594	323.61798095703125	359.7285461425781	357.4621276855469	0.112592777614027	0.793743729294436	0.85945139666125	0.488477234156596	0.332007582878913	0.605574646874122	-0.375884456542569	0.0457048226179662	0.206742852728943
ENSOARG00000007483	Inf2	439.43878173828125	461.16943359375	500.8432312011719	334.0334167480469	339.8603820800781	209.3972625732422	324.4669189453125	394.15777587890625	398.4463806152344	-0.665960945773248	0.0201344837249524	0.118822029444564	-0.338760165421817	0.185823547582455	0.496407072714279	-0.327200780351431	0.0340789290271876	0.179613284242276
ENSOARG00000007484	WDSUB1	85.92581176757812	74.70513153076172	75.96238708496094	104.77356719970703	84.6294174194336	103.5148696899414	57.0734748840332	74.75619506835938	76.57445526123047	0.308086728548792	0.0646237236664613	0.206097277261311	0.491112297880822	0.0352645330800035	0.284089827029308	-0.183025569332031	0.259695336534259	0.470270567485985
ENSOARG00000007493	DHCR24	1341.48681640625	1189.144775390625	843.12744140625	2615.131591796875	2550.4560546875	3733.699462890625	1394.5504150390625	1355.9869384765625	1076.1005859375	1.39933283697894	0.0110166151357593	0.0899613088922193	1.21761236580997	0.0130601960694572	0.199490468502736	0.181720471168963	0.444974267805006	0.639758213728853
ENSOARG00000007496	ME1	396.4286804199219	376.48388671875	432.9955749511719	971.7728271484375	1263.5516357421875	1416.564208984375	675.7152099609375	727.297607421875	442.4247131347656	1.59852276862428	0.00344248209459157	0.0576758607943467	0.984679883244855	0.0185976496979906	0.22888129152531	0.613842885379429	0.0751420542693759	0.258881843912826
ENSOARG00000007504	GSTO1	4011.330322265625	4249.6201171875	3919.654052734375	4258.7802734375	2620.929931640625	3625.919677734375	2915.381591796875	3336.79345703125	3562.966796875	-0.213423068452776	0.315430622868239	0.48433889946726	0.0980816414433548	0.677038738465134	0.826133911917745	-0.311504709896131	0.0210307744344653	0.150358078519947
ENSOARG00000007520	PKIA	18.710830688476562	24.687124252319336	31.161808013916016	0	0	0	29.246017456054688	36.09982681274414	42.953636169433594	-11.2792190572297	0.00229747286391429	0.0509735408827052	-11.8177762005281	0.00080095011858845	0.088951231741523	0.53855714329842	0.103235681933033	0.297577242529906
ENSOARG00000014508	PKIA	18.710830688476562	24.687124252319336	31.161808013916016	0	0	0	29.246017456054688	36.09982681274414	42.953636169433594	-11.2792190572297	0.00229747286391429	0.0509735408827052	-11.8177762005281	0.00080095011858845	0.088951231741523	0.53855714329842	0.103235681933033	0.297577242529906
ENSOARG00000007530	BSND	593.33154296875	569.9478759765625	386.3154296875	2749.11962890625	1871.971435546875	1748.113525390625	1014.5460815429688	1085.8172607421875	1359.89794921875	2.03922215149835	0.00753022015940845	0.0765227862996618	0.880232231694445	0.0432856890035318	0.302338675933024	1.1589899198039	0.00680143677377468	0.1039992693308
ENSOARG00000007548	MRPS16	354.11163330078125	234.0432586669922	276.2311096191406	118.1868896484375	123.5604248046875	128.9339599609375	73.89481353759766	129.66702270507812	121.06495666503906	-1.22149647163201	0.00957922014700078	0.0846237016168001	0.191397159936052	0.432574811633771	0.67337536756927	-1.41289363156807	0.0101158037021415	0.114764251961344
ENSOARG00000007557	UBTF	124.34849548339844	207.92916870117188	179.39834594726562	244.37576293945312	282.6173400878906	293.21807861328125	278.8872375488281	323.1456604003906	291.3873291015625	0.680764817185619	0.0230071400403713	0.126630045532416	-0.123343506118042	0.286058346077026	0.570720715604935	0.804108323303661	0.0102588402802105	0.115082574802823
ENSOARG00000007561	Snap91	657.7183227539062	972.59521484375	802.274169921875	860.8321533203125	895.1959228515625	829.3502197265625	656.12060546875	755.9817504882812	664.8575439453125	0.0878835703395925	0.61293140163045	0.728693793588487	0.315902030814792	0.0103370086393959	0.185990855228543	-0.228018460475199	0.286357315667128	0.4971429186644
ENSOARG00000007562	MICOS13	492.151611328125	446.8206787109375	458.78912353515625	442.3021240234375	455.3504638671875	471.3036804199219	387.5723876953125	359.06103515625	366.3119812011719	-0.0300417654631144	0.579552464261085	0.702657650836818	0.298693537558471	0.00205309656414567	0.111903978991817	-0.328735303021586	0.00407708871154322	0.0901867171057798
ENSOARG00000007565	RBM14	763.74560546875	699.4078369140625	746.5799560546875	742.432861328125	821.9359741210938	856.9261474609375	967.8595581054688	991.4424438476562	994.5418090820312	0.131906530751763	0.144485210833369	0.316046153353577	-0.286814691913579	0.00705317867285502	0.163376523093123	0.418721222665341	0.000294018241398734	0.0358061916740668
ENSOARG00000007567	TTC39C	95.92512512207031	80.97991180419922	112.45177459716797	64.9625473022461	62.041500091552734	56.24520492553711	46.05042266845703	84.69694519042969	78.83985900878906	-0.659042293880109	0.0200248629155323	0.118382725707489	-0.193743483626328	0.514655154084894	0.729498695669217	-0.46529881025378	0.152507994857854	0.358186450762826
ENSOARG00000007574	PARN	172.71923828125	145.76364135742188	167.25901794433594	173.5541534423828	174.85235595703125	197.07000732421875	198.72222900390625	187.44313049316406	206.2443389892578	0.167327157370395	0.150675018762141	0.322824159849054	-0.119078171029716	0.170869652236921	0.479026569235421	0.286405328400111	0.0227558096079122	0.154534658571167
ENSOARG00000007575	CYP2S1	217.38558959960938	240.566650390625	144.23016357421875	757.8754272460938	553.522705078125	959.9583129882812	292.80487060546875	298.07611083984375	308.20172119140625	1.91528167015169	0.0100056055898223	0.0862345652497548	1.33702839271392	0.0176042245185782	0.227334288052204	0.578253277437773	0.0280820908230958	0.165385476505347
ENSOARG00000007576	RPS6KA4	43.25197219848633	46.903892517089844	46.068603515625	79.06631088256836	73.3507080078125	84.78191375732422	72.50923919677734	56.69890594482422	52.26655578613281	0.800111658842104	0.000639339365125271	0.0333692366915592	0.386329079398073	0.0561827814256508	0.326267522320182	0.413782579444031	0.0730466302503222	0.254771391377343
ENSOARG00000007588	STAT6	68.58293151855469	100.66678619384766	99.74158477783203	140.81288146972656	164.51280212402344	188.53204345703125	113.82728576660156	96.08122253417969	111.20307922363281	0.876535957292693	0.012439241751908	0.0950978301040374	0.621020756412757	0.0178542880312772	0.228104609846075	0.255515200879935	0.21827315908328	0.429583680686942
ENSOARG00000007592	PTGS2	59.33008575439453	27.586380004882812	27.926815032958984	245.79476928710938	368.6892395019531	551.5201416015625	46.534690856933594	26.94900894165039	32.35041809082031	3.34383456818389	0.0172833228423266	0.111065840212486	3.46169623269915	0.0165359427804124	0.220832652131114	-0.117861664515257	0.815270066267494	0.899504611859707
ENSOARG00000007594	Mcf2l	44.41939163208008	38.749969482421875	26.919546127319336	62.343505859375	58.81662368774414	57.36731719970703	46.0360221862793	63.15318298339844	40.99863815307617	0.69747678307979	0.0131160516782636	0.097623644320168	0.249377849437765	0.240868725702291	0.539748858658797	0.448098933642024	0.18916826753741	0.397243142041012
ENSOARG00000007620	SLC25A30	228.6428680419922	143.74270629882812	244.15731811523438	163.6004180908203	149.57945251464844	102.1591796875	91.85792541503906	116.5772705078125	77.55091857910156	-0.56991174467188	0.1385839907959	0.308696832219864	0.538344419268473	0.119166164386157	0.423219099781709	-1.10825616394035	0.0294799438241026	0.168576795847267
ENSOARG00000007629	PKP4	25.128524780273438	23.719154357910156	25.302127838134766	40.3106803894043	40.70546340942383	34.889015197753906	31.572607040405273	32.16958236694336	32.06246566772461	0.644429940617262	0.00200747858916087	0.049022349521057	0.27477712062302	0.0237217899104917	0.249511733889701	0.369652819994243	0.000173159382750052	0.0349307087546992
ENSOARG00000007638	AKR1B10	43.890193939208984	29.740009307861328	21.5645809173584	220.10693359375	258.7369079589844	270.58013916015625	82.04530334472656	65.74789428710938	132.48011779785156	2.97682770916977	0.000192779740841815	0.0236288755749001	1.41894774979058	0.00343669167907328	0.128359513422117	1.55787995937918	0.0431895997333453	0.201897744033089
ENSOARG00000007640	PLEKHA6	273.5900573730469	239.162109375	226.88290405273438	721.439453125	420.5533142089844	494.33917236328125	308.4429626464844	297.7641906738281	350.38037109375	1.14557989844438	0.0310026594384765	0.144753558243073	0.774496555988987	0.0693826694366989	0.34911383313974	0.371083342455394	0.0273589264222227	0.163560201896146
ENSOARG00000007641	NOP2	248.1263427734375	349.8302307128906	268.939208984375	566.9673461914062	388.0501708984375	426.1816101074219	394.8951416015625	411.68182373046875	480.43048095703125	0.671990858320268	0.0520532001417482	0.186289039054575	0.1019009270016	0.630487157536418	0.797884936136759	0.570089931318668	0.0260379705702072	0.161428179851631
ENSOARG00000007656	BGN	664.0296020507812	576.741943359375	519.5184936523438	2628.010009765625	5350.08203125	2290.052978515625	4557.171875	1836.2891845703125	2540.55908203125	2.54429051350185	0.0430233448590114	0.170557614958671	0.200794164416132	0.743124179942276	0.86544620229471	2.34349634908571	0.0428589747193932	0.20132064620457
ENSOARG00000007661	LYAR	92.20533752441406	105.10145568847656	77.41278839111328	175.2412109375	129.49305725097656	129.12911987304688	98.37367248535156	98.83809661865234	106.66277313232422	0.659281100978244	0.0372588072803509	0.158973637649532	0.513765033271867	0.0494424870923437	0.312770597046123	0.145516067706378	0.31364286922673	0.522446896372102
ENSOARG00000007673	SPIN1	222.7080078125	234.6387481689453	241.24838256835938	360.8538513183594	271.39434814453125	247.9760284423828	296.2799377441406	276.8448181152344	335.0822448730469	0.333414478818563	0.157059987629136	0.328574904152019	-0.0451500755089146	0.820110677066431	0.906775764971474	0.378564554327477	0.0176784283810424	0.140423433167241
ENSOARG00000007683	CXCL16	163.51963806152344	103.01063537597656	173.73635864257812	533.8461303710938	287.3216552734375	344.25738525390625	274.49298095703125	236.5847930908203	408.62127685546875	1.40440696421129	0.0358675660643843	0.156179475196041	0.341622618799755	0.418854382750841	0.663306981361793	1.06278434541153	0.0478091789609468	0.210306053024745
ENSOARG00000007692	ASS1	489.7283935546875	617.5150146484375	564.349853515625	2082.56201171875	1853.450927734375	1423.6707763671875	1149.296630859375	1083.3131103515625	1965.2216796875	1.68092401906812	0.00333818080168788	0.057287014464286	0.352503636115744	0.322131533795606	0.596960797074384	1.32842038295238	0.0422169811958401	0.199470270551703
ENSOARG00000007695	PNPO	384.29437255859375	316.93658447265625	293.4576721191406	262.1240234375	234.06509399414062	191.3350067138672	163.70074462890625	228.78932189941406	208.79721069335938	-0.532834648143786	0.0399341115987917	0.164258086544448	0.193355903789216	0.365371865722836	0.628180828992214	-0.726190551933003	0.0170588018395445	0.138864005759811
ENSOARG00000007696	ECHDC1	823.3754272460938	786.0147094726562	644.1320190429688	1442.676513671875	1555.260986328125	1905.127685546875	931.2493286132812	931.3388671875	1122.2408447265625	1.12150230802942	0.00411505351167503	0.0614019692893698	0.716035640314574	0.0139557237372613	0.205476886995207	0.405466667714846	0.0438113609637359	0.203337026944527
ENSOARG00000007700	RBM4	1212.24365234375	886.061279296875	965.4796752929688	702.3390502929688	887.5211791992188	955.6166381835938	1076.8184814453125	1146.4990234375	1032.5374755859375	-0.267378920126306	0.235895827321358	0.409251096093782	-0.355100486737962	0.0456572944925092	0.306397142052621	0.0877215666116561	0.570228571001358	0.733747135400504
ENSOARG00000007706	RNF146B	118.37203979492188	112.56687927246094	120.27701568603516	245.22140502929688	194.4573516845703	157.22183227539062	106.0076675415039	154.3548583984375	153.4709930419922	0.765132375574622	0.0329643530994971	0.150270982614311	0.5284401744778	0.112477495469933	0.417973255154521	0.236692201096822	0.265514954065026	0.475492571504611
ENSOARG00000014633	RNF146B	118.37203979492188	112.56687927246094	120.27701568603516	245.22140502929688	194.4573516845703	157.22183227539062	106.0076675415039	154.3548583984375	153.4709930419922	0.765132375574622	0.0329643530994971	0.150270982614311	0.5284401744778	0.112477495469933	0.417973255154521	0.236692201096822	0.265514954065026	0.475492571504611
ENSOARG00000007711	CC2D1A	248.55361938476562	300.7840881347656	294.61962890625	388.7408142089844	401.4850158691406	376.48638916015625	304.121337890625	302.84881591796875	307.3663330078125	0.467206775316006	0.00392980911426019	0.0600056096387597	0.351651653124536	0.00033096202465371	0.0563064435391853	0.11555512219147	0.228931486501522	0.439475590073424
ENSOARG00000007716	BPGM	1571.28271484375	1830.53759765625	2156.462890625	2271.379638671875	1272.127685546875	1638.85888671875	816.2774658203125	1424.476318359375	1220.952880859375	-0.101028377059593	0.729175878390876	0.815510470236034	0.582127486795643	0.169059284672695	0.478219491882396	-0.683155863855237	0.0469291930331877	0.209242643312537
ENSOARG00000007717	GINS1	100.39134979248047	65.06246948242188	85.10002899169922	48.209861755371094	50.35866928100586	42.12149429321289	53.31504821777344	55.01138687133789	40.0105094909668	-0.832600648638798	0.0253450869543062	0.13279938102793	-0.0763579103290658	0.658388926579082	0.814269867163777	-0.756242738309732	0.0390917262526821	0.192058570538013
ENSOARG00000007725	Hip1r	1508.2041015625	1224.3785400390625	1259.111328125	2003.5650634765625	1991.2952880859375	2367.0595703125	1499.73583984375	1564.65869140625	1752.0367431640625	0.672461094494698	0.0065653894886302	0.0722200180000257	0.401497632506629	0.023538928642342	0.249511733889701	0.27096346198807	0.0787023470011555	0.264977066083579
ENSOARG00000007743	DNAJC28	24.342252731323242	16.645164489746094	17.527284622192383	10.244248390197754	12.77623462677002	15.719805717468262	17.465412139892578	18.19178009033203	17.758827209472656	-0.594964441469721	0.0855538097411898	0.239587650190205	-0.463437763882291	0.0374817641925757	0.290489334608633	-0.13152667758743	0.524635204905324	0.699892238444735
ENSOARG00000007754	SNX25	204.32736587524414	309.6504821777344	99.0042495727539	1643.543701171875	1797.924072265625	1080.831298828125	0	0	120.7275161743164	2.88313955950702	0.00450672678852368	0.0629171261471666	5.22722996745092	0.00269836791908303	0.121884725776948	-2.3440904079439	0.0876209978633826	0.279460332021755
ENSOARG00000007757	Rbm15b	43.365821838378906	45.0205078125	40.07286071777344	59.0660400390625	52.76607894897461	56.57648468017578	42.99589157104492	54.038238525390625	51.94929504394531	0.390655735966367	0.00470118844958465	0.0645131578556324	0.176814009372889	0.167931886005333	0.478219491882396	0.213841726593478	0.137002748666746	0.33976265297788
ENSOARG00000007760	EDEM1	48.334293365478516	69.96605682373047	64.2481918334961	131.30665588378906	123.33377075195312	106.93303680419922	67.68727111816406	67.8608169555664	67.13863372802734	0.986008653208674	0.00349125578117888	0.0578295744946002	0.835037219933658	0.00179865909951833	0.111903978991817	0.150971433275016	0.358446487998654	0.565944083540738
ENSOARG00000007771	Sema4d	13.95611572265625	40.19710922241211	30.371740341186523	34.85021209716797	39.25283432006836	25.589052200317383	18.123687744140625	23.190019607543945	13.718878746032715	0.238101645617134	0.590231052835862	0.711842463781706	0.85719303867808	0.0377401443730917	0.290489334608633	-0.619091393060946	0.293103853707384	0.503532837629304
ENSOARG00000007775	AQP1	58.02764892578125	30.216188430786133	31.716976165771484	93.01986694335938	182.9092254638672	294.42974853515625	280.09326171875	194.0249786376953	105.26902770996094	2.24930666461088	0.0635206651551119	0.204784351577395	-0.0226581062892013	0.970724985169255	0.988371288399515	2.27196477090008	0.0404612141029971	0.195369862383043
ENSOARG00000007783	ASMTL	75.36551666259766	111.20317077636719	117.91117858886719	118.91730499267578	104.39134979248047	101.59703826904297	95.15388488769531	89.52265930175781	85.00255584716797	0.0936741911088759	0.657867037378999	0.763436087264418	0.268777305110035	0.039612869951785	0.294281638288689	-0.175103114001159	0.439542645291457	0.635721771999217
ENSOARG00000007790	ZC3H13	39.13362503051758	46.36281967163086	45.805049896240234	100.84860229492188	53.587982177734375	57.40182876586914	57.20794677734375	53.01752471923828	51.96673583984375	0.69008088243724	0.1549014269586	0.325548443681037	0.385259715186573	0.338658879405691	0.611255176399634	0.304821167250667	0.0217622998018679	0.152003700502894
ENSOARG00000007800	Utp3	49.68360137939453	54.2999382019043	47.85715866088867	77.39399719238281	59.92988586425781	64.1317138671875	72.69995880126953	64.57893371582031	67.9323501586914	0.407903355855533	0.0418565794641609	0.168510123642872	-0.026647884806732	0.838746883638495	0.918239441403417	0.434551240662265	0.00424140042554137	0.0906579463767706
ENSOARG00000007807	Akt1	42.46526336669922	41.96531677246094	38.37492370605469	25.953880310058594	28.196969985961914	22.234081268310547	41.389076232910156	44.404598236083984	38.99552917480469	-0.685015248889839	0.00202420558223042	0.049022349521057	-0.708133150950255	0.0023170430333836	0.115372470201997	0.0231179020604158	0.760609554435533	0.863965323813827
ENSOARG00000007812	UFSP2	124.73611450195312	143.89312744140625	146.0825958251953	192.08352661132812	202.49977111816406	234.15802001953125	158.3427276611328	162.71875	135.6348876953125	0.600357344034393	0.0076492965576714	0.0770693724412802	0.461231264973993	0.019483207738483	0.234825514665065	0.1391260790604	0.264394257708518	0.475282311283944
ENSOARG00000007821	SLC4A1	895.0226440429688	508.2578125	1690.8187255859375	4405.1640625	6000.86181640625	3807.908935546875	1004.8104248046875	2915.8828125	1124.9686279296875	2.19971463958894	0.00749214358867161	0.0762355029559333	1.49419055564913	0.0274044235868316	0.2558754891142	0.70552408393981	0.41095408523309	0.612257006247996
ENSOARG00000007824	HINT3	131.8354949951172	137.6339874267578	137.19578552246094	176.4635467529297	192.5189666748047	209.15594482421875	136.5316162109375	155.416259765625	140.30474853515625	0.507573264999648	0.00402472077077285	0.0608719441089263	0.419540321305924	0.0117272532135607	0.19397375847281	0.0880329436937243	0.232267022276669	0.442994070456041
ENSOARG00000007828	SNTA1	19.436912536621094	16.03812599182129	21.236125946044922	36.1096305847168	32.98258590698242	33.05064010620117	32.5659294128418	19.73055076599121	22.986162185668945	0.848883626945698	0.00118850347002451	0.0395490757490721	0.440199140550448	0.0881173808809144	0.377778141532359	0.40868448639525	0.209408674054046	0.420692273999846
ENSOARG00000007831	Slc2a9	10.251689910888672	11.174360275268555	7.462688446044922	57.24134063720703	18.55026626586914	42.49165725708008	23.576963424682617	22.7086238861084	23.142793655395508	2.0336668438614	0.0581676852739591	0.196764107894704	0.768648527874137	0.222194553988374	0.528932961001805	1.26501831598726	0.000293517600194022	0.0358061916740668
ENSOARG00000007832	AUH	67.95516967773438	92.59120178222656	70.30386352539062	97.55701446533203	150.0260772705078	137.8681182861328	154.5929718017578	122.58343505859375	82.1156234741211	0.73959105606563	0.0435645874124648	0.171248090962628	0.101391322553982	0.756785824733753	0.871334863963299	0.638199733511648	0.128433660658899	0.328111494565325
ENSOARG00000007833	Dusp23	31.744184494018555	37.24596405029297	44.27362823486328	28.98642921447754	20.432907104492188	25.97163963317871	32.95867156982422	32.59841537475586	23.821456909179688	-0.587222789221671	0.0457140853468314	0.175222653933341	-0.245536692628575	0.297762908366838	0.576330824971511	-0.341686096593097	0.165384061760326	0.372018430591659
ENSOARG00000007840	BHLHE40	46.453678131103516	39.70318603515625	46.55781173706055	54.48634719848633	49.27622604370117	46.13750076293945	29.64560317993164	40.508705139160156	37.426414489746094	0.175673179373576	0.160230619480055	0.331863776331369	0.47858150834786	0.0252140868791762	0.253027943081928	-0.302908328974285	0.101127765205576	0.294981923052898
ENSOARG00000007864	LCP1	29460.53515625	29308.16015625	31213.80078125	20746.056640625	17177.376953125	16894.78125	14598.1845703125	19111.55078125	18330.77734375	-0.714989039964605	0.00105923240219561	0.0390110717666734	0.0750201721956074	0.645489835134457	0.807533153615528	-0.790009212160212	0.00114260788292502	0.0584383794859149
ENSOARG00000007866	PSMB9	267.162353515625	688.682373046875	505.1201171875	147.47247314453125	271.47686767578125	147.80419921875	117.50959777832031	167.0870361328125	98.68382263183594	-1.36612805952296	0.0816747185239835	0.233719073373258	0.564321060268614	0.254828098968875	0.551205798938241	-1.93044911979157	0.0439539347098398	0.203634021712929
ENSOARG00000007871	SCRN2	228.4518585205078	228.76925659179688	282.0065612792969	365.8370666503906	78.50364685058594	93.2524642944336	166.37884521484375	188.86988830566406	137.37911987304688	-0.459503941658566	0.518709007275492	0.653238915042876	0.126016629288415	0.881784947352654	0.942915568187006	-0.585520570946981	0.0239946990302271	0.155968703272155
ENSOARG00000007893	CEP170B	76.87162780761719	77.49600982666016	90.67073822021484	118.14232635498047	103.1692123413086	90.65496063232422	104.7837142944336	111.15817260742188	105.16304016113281	0.348383403194842	0.0709577485928651	0.216534378802014	-0.0416536891665707	0.729410384572694	0.857360555408556	0.390037092361413	0.00687648439285852	0.104123867153536
ENSOARG00000007903	EPHB2	514.4008178710938	456.2799987792969	525.45361328125	470.6824951171875	854.7120361328125	953.4122314453125	712.2879028320312	559.401611328125	695.6324462890625	0.607038783366358	0.154415373917802	0.325448522417536	0.212045512735425	0.539635620152127	0.745138065908105	0.394993270630934	0.0413327775366581	0.197671201180435
ENSOARG00000012207	EPHA7	514.4008178710938	456.2799987792969	525.45361328125	470.6824951171875	854.7120361328125	953.4122314453125	712.2879028320312	559.401611328125	695.6324462890625	0.607038783366358	0.154415373917802	0.325448522417536	0.212045512735425	0.539635620152127	0.745138065908105	0.394993270630934	0.0413327775366581	0.197671201180435
ENSOARG00000007904	TMPRSS4	61.66676330566406	51.07900619506836	45.301353454589844	133.19573974609375	105.36988830566406	92.34115600585938	88.6562271118164	57.77668762207031	74.09237670898438	1.0660700961717	0.01130171644469	0.0913300869449273	0.585480745222582	0.0701090729188326	0.350951663149391	0.480589350949121	0.108827068319353	0.303887079423366
ENSOARG00000007908	MMP9	46.152679443359375	94.94270324707031	90.03182220458984	0	75.4864501953125	0	0	0	0	-1.61439747336007	0.154079587347315	0.325448522417536	11.2970394881088	0.373900966300059	0.629838810837846	-12.9114369614689	0.00766596418286102	0.108552286990094
ENSOARG00000007926	PAFAH1B3	1448.14404296875	1939.28759765625	2011.53857421875	2463.876220703125	2362.509033203125	2181.880126953125	1917.9510498046875	1810.318115234375	1704.1839599609375	0.376373148557051	0.0515191776536393	0.185125300617327	0.367453585395046	0.00698447712715122	0.163055030590011	0.00891956316200515	0.955374563414639	0.97622465660644
ENSOARG00000007930	RPL5	2197.083251953125	2342.761474609375	2157.001708984375	1550.058837890625	1841.9249267578125	2012.1859130859375	2027.718994140625	2048.10498046875	2377.225830078125	-0.309408913713394	0.0421362422852425	0.168967887729169	-0.255908187779532	0.118173855677613	0.423161471228819	-0.053500725933863	0.555694659269695	0.72337077715382
ENSOARG00000008494	RPL5	2197.083251953125	2342.761474609375	2157.001708984375	1550.058837890625	1841.9249267578125	2012.1859130859375	2027.718994140625	2048.10498046875	2377.225830078125	-0.309408913713394	0.0421362422852425	0.168967887729169	-0.255908187779532	0.118173855677613	0.423161471228819	-0.053500725933863	0.555694659269695	0.72337077715382
ENSOARG00000007965	GPX8	222.27073669433594	317.3692321777344	334.99505615234375	119.39517211914062	157.29483032226562	97.09876251220703	373.5348815917969	171.49073791503906	189.58639526367188	-1.22645791638481	0.0130320223277374	0.0975283663952245	-0.974759285564173	0.146575737283289	0.455827987727374	-0.251698630820642	0.55954870919503	0.726441493868096
ENSOARG00000007988	PLD4	131.15749740600586	155.4669647216797	106.84803009033203	0	0	0	0	135.39450073242188	0	-13.679012658836	0.000730113799392404	0.0342657004889717	-12.1399190215286	0.373900966300059	0.629838810837846	-1.53909363730733	0.142854343509442	0.345799853921572
ENSOARG00000007989	GUCY1B1	127.00668334960938	151.7299346923828	133.91250610351562	203.23558044433594	190.9110107421875	233.68824768066406	222.77737426757812	203.31875610351562	171.01658630371094	0.605469508771203	0.0081485365721763	0.079282507274216	0.0723817929726133	0.631208170039684	0.798667368796957	0.53308771579859	0.0215620884455363	0.151284905754151
ENSOARG00000007994	Rab6a	7849.1630859375	8446.9033203125	8081.20849609375	5001.4345703125	5194.84521484375	4993.2294921875	5281.1513671875	5854.07373046875	6236.7412109375	-0.682461596434582	7.97281761772811e-05	0.0167515362595185	-0.193685798024577	0.0633602723894799	0.338787540999513	-0.488775798410005	0.00204995429701036	0.0725248783345988
ENSOARG00000008003	MRPS23	393.9485778808594	311.9888916015625	365.0541687011719	377.3394775390625	316.8702087402344	311.60601806640625	265.3666076660156	289.8184509277344	261.07696533203125	-0.0905812319396007	0.533824455385777	0.66526952808096	0.301261740776031	0.0509558965637921	0.314863406509494	-0.391842972715632	0.02952126055798	0.168576795847267
ENSOARG00000008017	GARS1	1598.104736328125	1685.3372802734375	1610.48876953125	914.560791015625	1004.8700561523438	952.013671875	1081.0003662109375	1238.7669677734375	1172.3916015625	-0.769217011029915	5.80708003151903e-05	0.0139880873997082	-0.282342533778102	0.0171647807670499	0.224731784690534	-0.486874477251813	0.000929124529442703	0.0540951842239551
ENSOARG00000008036	NCAPD2	160.6602325439453	135.25953674316406	156.08023071289062	107.91980743408203	101.01323699951172	102.89231872558594	116.73424530029297	125.66813659667969	118.3565673828125	-0.535584494329579	0.00444957810861935	0.0629171261471666	-0.210296905515563	0.00898258912572895	0.182074566232057	-0.325287588814016	0.0213746069923837	0.150836162966566
ENSOARG00000008037	ESM1	1762.868408203125	1109.84765625	1168.048828125	22.556474685668945	61.96778106689453	42.26212787628174	142.28395080566406	231.73095703125	93.1435546875	-4.99415669335588	0.00335408338854189	0.0574331371421248	-1.88151218855657	0.0544937329392056	0.323691772127163	-3.11264450479931	0.00497883646440823	0.0921249129796259
ENSOARG00000008046	RDH16	279.1872253417969	297.2748107910156	315.3623962402344	413.0279541015625	526.288330078125	508.8697814941406	303.2823486328125	438.9588928222656	217.43496704101562	0.699415345206699	0.00723362503063056	0.0747887037748948	0.593627341885613	0.0909865470404837	0.383582590026347	0.105788003321086	0.746619205001787	0.854818512471855
ENSOARG00000008048	FAM120A	1770.2581787109375	1940.0853271484375	1906.94873046875	1490.358154296875	1352.8797607421875	1492.5025634765625	1400.4302978515625	1688.44580078125	1566.8695068359375	-0.373596455375648	0.00355921682133602	0.0583741594284098	-0.102733825264883	0.326151164857456	0.600971594122272	-0.270862630110765	0.0310986332545937	0.17238887367647
ENSOARG00000008052	GSK3A	328.6007080078125	314.7607727050781	303.5443420410156	341.297119140625	397.73529052734375	401.3056640625	364.0652160644531	378.9830627441406	380.8785095214844	0.268168750144855	0.035922941433159	0.156179475196041	0.0209135380484832	0.799445994183394	0.894615396398691	0.247255212096372	0.00278461641632348	0.0804743792583597
ENSOARG00000008057	TLR3	92.49476623535156	104.07573699951172	95.67294311523438	163.21266174316406	141.44403076171875	131.88380432128906	98.06623077392578	93.64372253417969	97.95441436767578	0.578944823222908	0.00826703295976056	0.0796380597635422	0.591733269390995	0.00643848089809966	0.156905173986918	-0.0127884461680877	0.829870645322719	0.90810674666074
ENSOARG00000008064	LEF1	122.81999969482422	118.590576171875	114.03032684326172	151.5882568359375	150.1427001953125	184.1478271484375	136.5288543701172	160.8247528076172	190.1379852294922	0.450986728315157	0.0188126154050022	0.114986334247661	-0.00478089865294421	0.978853922473212	0.991845116886762	0.455767626968102	0.0486725986619188	0.211978029130396
ENSOARG00000012352	TCF7L2	122.81999969482422	118.590576171875	114.03032684326172	151.5882568359375	150.1427001953125	184.1478271484375	136.5288543701172	160.8247528076172	190.1379852294922	0.450986728315157	0.0188126154050022	0.114986334247661	-0.00478089865294421	0.978853922473212	0.991845116886762	0.455767626968102	0.0486725986619188	0.211978029130396
ENSOARG00000013765	TCF7	122.81999969482422	118.590576171875	114.03032684326172	151.5882568359375	150.1427001953125	184.1478271484375	136.5288543701172	160.8247528076172	190.1379852294922	0.450986728315157	0.0188126154050022	0.114986334247661	-0.00478089865294421	0.978853922473212	0.991845116886762	0.455767626968102	0.0486725986619188	0.211978029130396
ENSOARG00000020463	TCF7L1	122.81999969482422	118.590576171875	114.03032684326172	151.5882568359375	150.1427001953125	184.1478271484375	136.5288543701172	160.8247528076172	190.1379852294922	0.450986728315157	0.0188126154050022	0.114986334247661	-0.00478089865294421	0.978853922473212	0.991845116886762	0.455767626968102	0.0486725986619188	0.211978029130396
ENSOARG00000008073	DHRSX	25.62127113342285	44.05734634399414	49.10495376586914	55.130210876464844	72.03075408935547	65.14019012451172	59.36030578613281	62.00755310058594	52.17381286621094	0.695032115300137	0.0473677698405365	0.177037039779005	0.148085296462107	0.335626493622879	0.60895482373958	0.54694681883803	0.0772438449171132	0.262484218583907
ENSOARG00000008089	CLDN12	54.757781982421875	60.717960357666016	57.737871170043945	43.257076263427734	48.817256927490234	37.696895599365234	24.367015838623047	64.74223327636719	30.759523391723633	-0.416581758378077	0.0164579974449431	0.108611606228343	0.114514697533142	0.811154437465836	0.902150144475105	-0.531096455911219	0.232453698046225	0.443241365860033
ENSOARG00000008095	CDYL2	7.236185550689697	10.806390523910522	14.376595497131348	22.29165267944336	16.89292335510254	23.899986267089844	15.174829006195068	19.571758270263672	10.777899742126465	0.960439775005761	0.0258723839194398	0.13399860932027	0.470644239561745	0.151423318944485	0.461836063379085	0.489795535444016	0.252521547556046	0.463980739943442
ENSOARG00000008104	ESD	1886.2392578125	1668.203857421875	1638.481201171875	2236.468017578125	2550.96337890625	2103.465087890625	1982.4356689453125	1766.3125	1853.3446044921875	0.408144486104409	0.0212738952236107	0.122255601260142	0.298725809957497	0.0429493871456286	0.301615660045273	0.109418676146912	0.245131942745995	0.45696940178797
ENSOARG00000008106	RPP14	54.33475112915039	69.57628631591797	57.54500961303711	51.73891067504883	50.421756744384766	41.736324310302734	43.503746032714844	27.004392623901367	43.50901412963867	-0.334583703897121	0.0890704125565596	0.24310022138372	0.335785551475681	0.190875219599493	0.498747695481555	-0.670369255372801	0.0353876234466118	0.182792946627216
ENSOARG00000012424	RPP14	54.33475112915039	69.57628631591797	57.54500961303711	51.73891067504883	50.421756744384766	41.736324310302734	43.503746032714844	27.004392623901367	43.50901412963867	-0.334583703897121	0.0890704125565596	0.24310022138372	0.335785551475681	0.190875219599493	0.498747695481555	-0.670369255372801	0.0353876234466118	0.182792946627216
ENSOARG00000008113	CHCHD1	76.07915496826172	66.31809997558594	70.52877044677734	86.25332641601562	69.52998352050781	86.18355560302734	57.0611686706543	59.22712707519531	63.03767013549805	0.18445720383559	0.19575600081918	0.366007303734007	0.432225099838913	0.023144975231828	0.248402167016937	-0.247767896003322	0.0280281814936757	0.165194149303893
ENSOARG00000008128	GGCT	531.3136596679688	515.45947265625	466.1019592285156	409.7218322753906	270.1152038574219	320.4824523925781	243.2957000732422	298.24542236328125	231.4145050048828	-0.596832027446704	0.0195719213045814	0.117012372217117	0.372003349108413	0.172690743283215	0.480276068876204	-0.968835376555118	0.000973935373058153	0.0540951842239551
ENSOARG00000008143	SMPDL3A	22.71548843383789	59.780696868896484	28.586952209472656	74.81411743164062	88.95941162109375	84.42754364013672	76.3515853881836	42.49782943725586	43.19438934326172	1.15986951925921	0.0201954831700706	0.118939156184946	0.615125491126973	0.0736635329804534	0.357707060849492	0.54474402813224	0.349124875390166	0.557080620132009
ENSOARG00000008146	NSDHL	392.1207580566406	385.9540100097656	411.0433044433594	490.7144470214844	514.934326171875	527.328857421875	270.1592712402344	275.34185791015625	291.0186462402344	0.366444671755188	0.000950553090419291	0.0382880814762672	0.873865093980335	4.86407168691595e-05	0.0304645518696788	-0.507420422225148	0.000278483523053341	0.0358061916740668
ENSOARG00000008158	Prpf40a	411.1896057128906	394.2428283691406	380.2459716796875	657.344482421875	509.0621032714844	489.7358703613281	511.3369140625	451.0731201171875	485.3419494628906	0.482114016668763	0.0432149332778614	0.170707769970576	0.194012300625512	0.280729164970269	0.569313761867548	0.288101716043251	0.0112068433623363	0.120500691976214
ENSOARG00000008161	FGD3	26.922035217285156	28.37862205505371	34.520721435546875	57.20608901977539	52.667911529541016	49.89875411987305	39.2300910949707	35.541011810302734	20.32729721069336	0.830890640967465	0.00178878926925463	0.0469293894030794	0.748528437647075	0.0249621023657468	0.252122686229597	0.0823622033203892	0.79187893892396	0.883720943144763
ENSOARG00000008164	GRN	157.20416259765625	124.47772216796875	145.73048400878906	118.73694610595703	66.28008270263672	61.96284103393555	77.96404266357422	112.07966613769531	60.44337463378906	-0.791235199001823	0.0433386188285268	0.170764041902816	-0.020342752252217	0.963060022211112	0.986325018096111	-0.770892446749606	0.0302771413206983	0.170061844416684
ENSOARG00000008166	RBPJ	111.16291809082031	117.27978515625	110.1104507446289	136.69500732421875	158.89447021484375	140.63510131835938	172.77357482910156	139.37440490722656	135.4443359375	0.36568870061441	0.010614930172388	0.0883516779016531	-0.0371142079359197	0.795440872917364	0.89193096005475	0.402802908550329	0.0393216621982688	0.192619156855288
ENSOARG00000008185	PRIM1	189.82701110839844	166.14744567871094	192.9510955810547	142.1084442138672	150.662353515625	161.98326110839844	157.474853515625	177.13467407226562	157.0186004638672	-0.271523983535642	0.0373931032587667	0.159022967578584	-0.112480946055078	0.234138030243873	0.533466895403244	-0.159043037480563	0.150279755662388	0.354900168717884
ENSOARG00000008187	FAM171A1	11.866263389587402	11.325753211975098	11.893221855163574	21.20509910583496	16.829402923583984	18.551992416381836	19.33241081237793	6.383762359619141	16.977638244628906	0.689593596981489	0.00507957605412111	0.065832036575029	0.406430802244465	0.330110516354418	0.603954312817497	0.283162794737024	0.559229956628469	0.726270244375161
ENSOARG00000008188	ANXA6	5527.16748046875	6690.3369140625	6165.1142578125	2867.31982421875	3758.3349609375	4509.7802734375	5667.95703125	5330.658203125	4982.27685546875	-0.72318437201469	0.0142321957366225	0.102161670966301	-0.521190020088975	0.0348366149021257	0.284089827029308	-0.201994351925714	0.109500734580486	0.305001329497921
ENSOARG00000008196	RPN1	1804.9765625	2066.046875	1938.2618408203125	1413.5419921875	1614.8258056640625	1506.9263916015625	1557.297607421875	1518.6468505859375	1497.7449951171875	-0.357164541838483	0.0111532427217732	0.0904173383626212	-0.012162275556719	0.843352440751824	0.920646550381644	-0.345002266281764	0.00599003993277508	0.0974196034255093
ENSOARG00000008197	LIG3	217.0348663330078	217.7156219482422	210.85838317871094	270.66552734375	244.2583465576172	293.7318420410156	250.31300354003906	280.2464904785156	245.88206481933594	0.324865204787563	0.0197908564131737	0.117356306450048	0.0586482679386673	0.581101835036805	0.767666086349902	0.266216936848896	0.0166662746945572	0.137579296782288
ENSOARG00000008207	SETD1A	43.30607986450195	47.80144500732422	46.90359115600586	89.8935546875	62.944461822509766	70.44689178466797	58.47364807128906	64.80118560791016	58.46702194213867	0.69410127073845	0.025144595080986	0.132588843803268	0.296995029231362	0.170676904459856	0.479026569235421	0.397106241507088	0.00442422971471992	0.090814067755041
ENSOARG00000008212	ITGA2	1644.653076171875	1563.89697265625	2028.9970703125	1416.9144287109375	572.0833129882812	714.3468627929688	941.21435546875	1590.19482421875	951.1749877929688	-0.954145889133823	0.0471069214688024	0.176486365059504	-0.365412791643682	0.485140308466927	0.710929454858037	-0.588733097490141	0.0861571945591179	0.276862016209575
ENSOARG00000008216	PDP1	158.6004180908203	183.12591552734375	193.27857971191406	131.78054809570312	152.9681854248047	116.30681610107422	153.64944458007812	160.68101501464844	150.73240661621094	-0.41575006475316	0.0392369397491756	0.162942291458382	-0.213623673741281	0.125153398707171	0.430257823313998	-0.202126391011878	0.0950458478435071	0.28964579425144
ENSOARG00000008217	CENPP	94.2914047241211	79.64171600341797	80.53707885742188	56.819847106933594	39.89772415161133	51.51430130004883	65.55439758300781	65.8833999633789	59.99199676513672	-0.779641028752943	0.00678617306896733	0.0734759184375376	-0.368959702931059	0.0545759790766261	0.323691772127163	-0.410681325821884	0.0147230564894653	0.133241310984316
ENSOARG00000008222	MRI1	341.9691467285156	393.3871154785156	335.5067443847656	485.60589599609375	721.4481201171875	672.545166015625	466.8455810546875	602.3131713867188	690.190185546875	0.811651114351112	0.0220602647370848	0.124272824685578	0.095383399017799	0.700261346624201	0.839449762321749	0.716267715333314	0.0272685788677621	0.163560201896146
ENSOARG00000008225	SLC25A51	85.7598876953125	79.28228759765625	68.54013061523438	76.16181182861328	84.13177490234375	76.77386474609375	57.72510528564453	65.80428314208984	61.8876838684082	0.0213666067138307	0.846779478824903	0.900282230358971	0.354523513113117	0.00764951591335343	0.17039351492954	-0.333156906399286	0.044131353452549	0.204164195512355
ENSOARG00000008232	GUCY1A1	154.66465759277344	168.93701171875	157.2880096435547	236.15553283691406	243.06561279296875	309.3564758300781	290.4093017578125	265.2723083496094	238.86781311035156	0.713546806853637	0.0124498190705105	0.0950978301040374	-0.0108841923637156	0.94611204641656	0.978068490537545	0.724430999217353	0.00252586563112788	0.0786256037603443
ENSOARG00000008242	SRP68	673.182861328125	667.8195190429688	608.3718872070312	536.3961791992188	502.2954406738281	551.4420166015625	515.3042602539062	571.9447021484375	544.3541259765625	-0.293863089360606	0.00914717232042048	0.0835055832687633	-0.0371421268627426	0.561857370666795	0.757917612278963	-0.256720962497864	0.0160328319703185	0.137361260824687
ENSOARG00000008248	HSPG2	1659.8975830078125	2108.3994140625	2104.572509765625	3401.078125	3302.483642578125	3678.497314453125	2981.23779296875	3548.26611328125	1696.3463134765625	0.821955115817475	0.00129069608281469	0.0407202047521793	0.33585589502966	0.268112944629818	0.56165724374891	0.486099220787815	0.239247887429483	0.450560338390699
ENSOARG00000008253	TAPBPL	72.83342742919922	170.88612365722656	128.11428833007812	116.58631896972656	117.60798645019531	109.4659423828125	67.38947296142578	59.99837875366211	68.12516021728516	-0.113675090765729	0.758277290720812	0.833238230890996	0.813718354480999	0.000171950971289612	0.0499013333331774	-0.927393445246727	0.108182274586603	0.303252795534477
ENSOARG00000008256	PAG10	564.9371948242188	541.9515380859375	342.683349609375	179.8818359375	203.44825744628906	191.66504669189453	375.96337890625	219.838623046875	154.282958984375	-1.33400540833101	0.014706151655356	0.103181970188391	-0.383504254364039	0.427137631393953	0.670144893331301	-0.950501153966969	0.0729650192830154	0.254771391377343
ENSOARG00000008264	Fmnl2	398.5923767089844	403.66156005859375	435.32757568359375	488.2165832519531	537.5364379882812	506.466796875	452.8276672363281	465.1009826660156	458.0633239746094	0.308099736225607	0.0059602950998781	0.0698688434778341	0.155151231794902	0.0246348677218866	0.250977145378775	0.152948504430705	0.0185421989114321	0.141929888718149
ENSOARG00000008291	STX1B	36.50771713256836	34.014705657958984	37.42513656616211	76.69015502929688	67.73284912109375	46.74960708618164	38.96826934814453	30.682241439819336	41.362640380859375	0.824545222178138	0.0360004451955988	0.156350536843902	0.784145251740232	0.0473801483467955	0.309070339263639	0.0403999704379059	0.778254627540099	0.874425708122088
ENSOARG00000008297	ATP1A2	152.46278381347656	138.116455078125	140.1800079345703	256.3628234863281	376.78411865234375	183.03271484375	129.46469116210938	82.88809967041016	91.15127563476562	0.922004986159823	0.0859563754479043	0.239841672142088	1.42717090592239	0.0427030013480935	0.301615660045273	-0.505165919762569	0.0477241033019331	0.210306053024745
ENSOARG00000008303	CLEC14A	210.0139923095703	273.7375793457031	310.5642395019531	945.0286865234375	537.7963256835938	620.937255859375	375.378173828125	281.1482238769531	264.4868469238281	1.40518705855225	0.0267974349848619	0.136551280136153	1.1916778763887	0.0377423403438597	0.290489334608633	0.213509182163546	0.404216679365657	0.606082465377294
[truncated: 1,800 more rows]
